# Supplementary material for: Atmospheric hydrogen consumption is regulated by glycerol-mediated catabolite repression in mycobacteria
Source: mSystems. 2026 Mar 16;11(4):e01678-25. doi: 10.1128/msystems.01678-25 (PMC13098282; doi:10.1128/msystems.01678-25)
Supplement: Table S3 — Summary of proteomic analysis data. [file msystems.01678-25-s0002.xlsx]

## Sheet: Contents
Table S3 (xlsx). Annotated summary of proteomic data comparing ∆gylR and WT M. smegmatis grown in minimal media supplemented with glycerol as the sole organic substrate.
Excel Tab	Figure	Description
PathwayMap	-	Summary of mc2155 gene mapped to known KEGG pathways, sub-pathways and modules, with annotated protein function.
Exp. phase - LFQ summary	Figure 2A and Supplementary Figure 2A	Exponential phase dataset exported following processing using LFQ-analyst, comparing ∆gylR (X3B17) to WT M. smegmatis.
Exp. phase - all proteins		Exponential phase dataset with specific gene IDs retrieved and FDR calculated based on adjusted p-value (p.adj).
Exp. phase - all proteins KEGG		Exponential phase dataset with genes mapped to retrieved KEGG pathways, sub-pathways and modules.
Exp. phase - sign. proteins		All significantly/differentially abundant proteins, with calculated fold changes.
Stat. phase - LFQ summary	Figure 2B and Supplementary Figure 2B	Stationary phase dataset exported following processing using LFQ-analyst, comparing ∆gylR (X3B17) to WT M. smegmatis.
Stat. phase - all proteins		Stationary phase dataset exported following processing using LFQ-analyst, comparing ∆gylR (X3B17) to WT M. smegmatis.
Stat. phase - all proteins KEGG		Stationary phase dataset with specific gene IDs retrieved and FDR calculated based on adjusted p-value (p.adj).
Stat. phase - sign. proteins		Stationary phase dataset with genes mapped to retrieved KEGG pathways, sub-pathways and modules.
NOTE: For "sign. proteins" tabs, fold changes are conditionally formatted using a blue/red colour scale. Blue depicts positive fold changes, whilst red depicts negative changes. Increase in colour intensity represents a greater fold change.

## Sheet: PathwayMap
Gene name	KEGG pathway	KEGG subpathway	KEGG module	Protein.names
MSMEG_1523			Ribosome, bacteria	30S ribosomal protein S4
MSMEG_0880				Chaperonin GroEL 2
MSMEG_5789				Putative thiosulfate sulfurtransferase
MSMEG_3084	Carbohydrate metabolism	Central carbohydrate metabolism	Glycolysis (Embden-Meyerhof pathway), glucose => pyruvate	Glyceraldehyde-3-phosphate dehydrogenase
MSMEG_1401				Elongation factor Tu
MSMEG_6427				Superoxide dismutase [Mn]
MSMEG_1466			Ribosome, bacteria	50S ribosomal protein L24
MSMEG_6431				HTH cro/C1-type domain-containing protein
MSMEG_4290				Glutamine synthetase
MSMEG_0024				Peptidyl-prolyl cis-trans isomerase
MSMEG_1807	Lipid metabolism	Fatty acid metabolism	Fatty acid biosynthesis, initiation	Biotin carboxylase
MSMEG_6759				Glycerol kinase
MSMEG_4757	Lipid metabolism	Fatty acid metabolism	Fatty acid biosynthesis, initiation	Enoyl-CoA hydratase 2
MSMEG_4936	Energy metabolism	ATP synthesis	F-type ATPase, prokaryotes and chloroplasts	ATP synthase subunit beta
MSMEG_1440			Ribosome, bacteria	30S ribosomal protein S19
MSMEG_1582				Co-chaperonin GroES
MSMEG_1557			Ribosome, bacteria	30S ribosomal protein S9
MSMEG_4328				3-oxoacyl-[acyl-carrier-protein] synthase 2
MSMEG_6636				Superoxide dismutase
MSMEG_6393				Long-chain-fatty-acid--AMP ligase FadD32
MSMEG_4327				3-oxoacyl-[acyl-carrier-protein] synthase 1
MSMEG_2352				Electron transfer flavoprotein, alpha subunit
MSMEG_1635				Nitroreductase family protein
MSMEG_0255	Carbohydrate metabolism	Central carbohydrate metabolism	Gluconeogenesis, oxaloacetate => fructose-6P	Phosphoenolpyruvate carboxykinase [GTP]
MSMEG_3811				Universal stress protein family protein, putative
MSMEG_4270				Adenosine kinase
MSMEG_6091				ATP-dependent Clp protease ATP-binding subunit ClpC1
MSMEG_1524			RNA polymerase, bacteria	DNA-directed RNA polymerase subunit alpha
MSMEG_3833			Ribosome, bacteria	30S ribosomal protein S1
MSMEG_1813	Carbohydrate metabolism	Other carbohydrate metabolism	Ethylmalonyl pathway	Propionyl-CoA carboxylase beta chain
MSMEG_1654	Carbohydrate metabolism	Central carbohydrate metabolism	Citrate cycle (TCA cycle, Krebs cycle)	Isocitrate dehydrogenase [NADP]
MSMEG_6159				Probable cold shock protein A
MSMEG_2389				DNA-binding protein HU homolog
MSMEG_5790				Uncharacterized protein MSMEG_5790/MSMEI_5637
MSMEG_4263	Energy metabolism	ATP synthesis	Cytochrome bc1 complex respiratory unit	Cytochrome bc1 complex cytochrome b subunit
MSMEG_2378	Amino acid metabolism	Serine and threonine metabolism	Serine biosynthesis, glycerate-3P => serine	D-3-phosphoglycerate dehydrogenase
MSMEG_4298				3-methyl-2-oxobutanoate hydroxymethyltransferase
MSMEG_1556			Ribosome, bacteria	50S ribosomal protein L13
MSMEG_6189				Transcriptional regulator, Crp/Fnr family protein
MSMEG_4920	Biosynthesis of terpenoids and polyketides	Terpenoid backbone biosynthesis	C5 isoprenoid biosynthesis, mevalonate pathway	Probable acetyl-CoA acetyltransferase
MSMEG_5104	Amino acid metabolism	Lysine metabolism	Lysine biosynthesis, succinyl-DAP pathway, aspartate => lysine	2,3,4,5-tetrahydropyridine-2,6-dicarboxylate N-succinyltransferase
MSMEG_4313				Glyoxalase/bleomycin resistance protein/dioxygenase
MSMEG_4329	Lipid metabolism	Fatty acid metabolism	Fatty acid biosynthesis, initiation	Propionyl-CoA carboxylase beta chain
MSMEG_3950				Universal stress protein MSMEG_3950/MSMEI_3859
MSMEG_1472			Ribosome, bacteria	30S ribosomal protein S5
MSMEG_4985				Carbonic anhydrase
MSMEG_1443			Ribosome, bacteria	50S ribosomal protein L16
MSMEG_5715				Bac_luciferase domain-containing protein
MSMEG_1030				Monooxygenase
MSMEG_4276	Amino acid metabolism	Cysteine and methionine metabolism	Valine/isoleucine biosynthesis, pyruvate => valine / 2-oxobutanoate => isoleucine	Branched-chain-amino-acid aminotransferase
MSMEG_5273	Biosynthesis of terpenoids and polyketides	Terpenoid backbone biosynthesis	C5 isoprenoid biosynthesis, mevalonate pathway	Beta-ketoadipyl CoA thiolase
MSMEG_3055	Amino acid metabolism	Cysteine and methionine metabolism	Methionine salvage pathway	S-adenosylmethionine synthase
MSMEG_4627	Nucleotide metabolism	Purine metabolism	Adenine ribonucleotide biosynthesis, IMP => ADP,ATP	Nucleoside diphosphate kinase
MSMEG_2010				Stress responsive A/B Barrel Domain superfamily protein
MSMEG_1368			RNA polymerase, bacteria	DNA-directed RNA polymerase subunit beta'
MSMEG_4283	Carbohydrate metabolism	Central carbohydrate metabolism	Pyruvate oxidation, pyruvate => acetyl-CoA	Dihydrolipoamide acetyltransferase component of pyruvate dehydrogenase complex
MSMEG_3085	Carbohydrate metabolism	Central carbohydrate metabolism	Glycolysis (Embden-Meyerhof pathway), glucose => pyruvate	Phosphoglycerate kinase
MSMEG_0643				Extracellular solute-binding protein, family protein 5, putative
MSMEG_2440			Ribosome, bacteria	50S ribosomal protein L19
MSMEG_5733				Universal stress protein family protein
MSMEG_3143	Carbohydrate metabolism	Central carbohydrate metabolism	Citrate cycle (TCA cycle, Krebs cycle)	Aconitate hydratase A
MSMEG_3050				Integration host factor
MSMEG_0903	Carbohydrate metabolism	Central carbohydrate metabolism	Citrate cycle (TCA cycle, Krebs cycle)	Dihydrolipoyl dehydrogenase
MSMEG_3103	Carbohydrate metabolism	Central carbohydrate metabolism	Pentose phosphate pathway (Pentose phosphate cycle)	Transketolase
MSMEG_4684	Carbohydrate metabolism	Central carbohydrate metabolism	Pentose phosphate pathway (Pentose phosphate cycle)	Ribose 5-phosphate isomerase
MSMEG_5639	Amino acid metabolism	Lysine metabolism	Lysine degradation, lysine => saccharopine => acetoacetyl-CoA	Enoyl-CoA hydratase
MSMEG_1809				Sulfurtransferase
MSMEG_4956	Amino acid metabolism	Serine and threonine metabolism	Threonine biosynthesis, aspartate => homoserine => threonine	Threonine synthase
MSMEG_5925				3-ketosteroid-9-alpha-monooxygenase, oxygenase component
MSMEG_4674				Trigger factor
MSMEG_1467			Ribosome, bacteria	50S ribosomal protein L5
MSMEG_2078	Lipid metabolism	Lipid metabolism	Triacylglycerol biosynthesis	Diacylglycerol acyltransferase/mycolyltransferase Ag85B
MSMEG_3072	Metabolism of cofactors and vitamins	Cofactor and vitamin metabolism	Tetrahydrofolate biosynthesis, mediated by ribA and trpF, GTP => THF	Riboflavin biosynthesis protein RibBA
MSMEG_4938	Energy metabolism	ATP synthesis	F-type ATPase, prokaryotes and chloroplasts	ATP synthase subunit alpha
MSMEG_5672	Carbohydrate metabolism	Central carbohydrate metabolism	Citrate cycle (TCA cycle, Krebs cycle)	Citrate synthase
MSMEG_3647				Glycogen accumulation regulator GarA
MSMEG_1669	Carbohydrate metabolism	Central carbohydrate metabolism	Citrate cycle (TCA cycle, Krebs cycle)	Succinate dehydrogenase, iron-sulfur protein
MSMEG_6142	Carbohydrate metabolism	Other carbohydrate metabolism	Galactose degradation, Leloir pathway, galactose => alpha-D-glucose-1P	UDP-glucose 4-epimerase
MSMEG_6179	Energy metabolism	Methane metabolism	Methanogenesis, acetate => methane	Acetyl-coenzyme A synthetase
MSMEG_2519			Ribosome, bacteria	30S ribosomal protein S2
MSMEG_4244	Amino acid metabolism	Aromatic amino acid metabolism	Shikimate pathway, phosphoenolpyruvate + erythrose-4P => chorismate	Phospho-2-dehydro-3-deoxyheptonate aldolase AroG
				Adenosylhomocysteinase
MSMEG_0777				F420-dependent glucose-6-phosphate dehydrogenase
MSMEG_5684	Amino acid metabolism	Serine and threonine metabolism	Serine biosynthesis, glycerate-3P => serine	Phosphoserine aminotransferase
MSMEG_2263				Hydrogenase-2, large subunit
MSMEG_6391				Propionyl-CoA carboxylase beta chain
MSMEG_5412				Immunogenic protein MPT63
MSMEG_1525			Ribosome, bacteria	50S ribosomal protein L17
MSMEG_2621				Proline--tRNA ligase
MSMEG_0006				DNA gyrase subunit A
MSMEG_5263				Transcription elongation factor GreA
MSMEG_1474			Ribosome, bacteria	50S ribosomal protein L15
MSMEG_3227	Carbohydrate metabolism	Central carbohydrate metabolism	Glycolysis (Embden-Meyerhof pathway), glucose => pyruvate	Pyruvate kinase
MSMEG_4646	Carbohydrate metabolism	Central carbohydrate metabolism	Citrate cycle (TCA cycle, Krebs cycle)	Pyruvate synthase
MSMEG_3124				FeS assembly ATPase SufC
MSMEG_3620				Bac_luciferase domain-containing protein
MSMEG_5119				L-glutamate gamma-semialdehyde dehydrogenase
MSMEG_1439			Ribosome, bacteria	50S ribosomal protein L2
MSMEG_5049				Multifunctional 2-oxoglutarate metabolism enzyme
MSMEG_3086	Carbohydrate metabolism	Central carbohydrate metabolism	Glycolysis (Embden-Meyerhof pathway), glucose => pyruvate	Triosephosphate isomerase
MSMEG_4326	Biosynthesis of other secondary metabolites	Biosynthesis of other antibiotics	Aurachin biosynthesis, anthranilate => aurachin A	Meromycolate extension acyl carrier protein
MSMEG_5132				50S ribosomal subunit assembly factor BipA
MSMEG_1670	Carbohydrate metabolism	Central carbohydrate metabolism	Citrate cycle (TCA cycle, Krebs cycle)	Succinate dehydrogenase flavoprotein subunit
MSMEG_5249	Metabolism of cofactors and vitamins	Cofactor and vitamin metabolism	C1-unit interconversion, prokaryotes	Serine hydroxymethyltransferase
MSMEG_6284				Cyclopropane-fatty-acyl-phospholipid synthase
MSMEG_5240	Carbohydrate metabolism	Central carbohydrate metabolism	Citrate cycle (TCA cycle, Krebs cycle)	Fumarate hydratase class II
MSMEG_1484	Nucleotide metabolism	Purine metabolism	Adenine ribonucleotide biosynthesis, IMP => ADP,ATP	Adenylate kinase
MSMEG_1681				Endoribonuclease L-PSP superfamily protein
MSMEG_0520				Porin MspB
MSMEG_4959				Arginine--tRNA ligase
MSMEG_4323	Carbohydrate metabolism	Central carbohydrate metabolism	Pyruvate oxidation, pyruvate => acetyl-CoA	Pyruvate dehydrogenase E1 component
MSMEG_1367			RNA polymerase, bacteria	DNA-directed RNA polymerase subunit beta
MSMEG_2374	Amino acid metabolism	Cysteine and methionine metabolism	Valine/isoleucine biosynthesis, pyruvate => valine / 2-oxobutanoate => isoleucine	Ketol-acid reductoisomerase (NADP(+))
MSMEG_2382				5-carboxymethyl-2-hydroxymuconate delta-isomerase
MSMEG_1365			Ribosome, bacteria	50S ribosomal protein L7/L12
MSMEG_5824	Nucleotide metabolism	Purine metabolism	Inosine monophosphate biosynthesis, PRPP + glutamine => IMP	Phosphoribosylformylglycinamidine synthase subunit PurL
MSMEG_1437			Ribosome, bacteria	50S ribosomal protein L4
MSMEG_5680				Glyoxalase family protein
MSMEG_1682				Flavin-containing monooxygenase FMO
MSMEG_6192				DUF4177 domain-containing protein
MSMEG_6097	Metabolism of cofactors and vitamins	Cofactor and vitamin metabolism	Pantothenate biosynthesis, valine/L-aspartate => pantothenate	Pantothenate synthetase
MSMEG_5415	Carbohydrate metabolism	Central carbohydrate metabolism	Glycolysis (Embden-Meyerhof pathway), glucose => pyruvate	Enolase
MSMEG_3461				Catalase-peroxidase 2
MSMEG_4535				Trehalase
MSMEG_1934				ATP-binding protein
MSMEG_4217				Cell wall synthesis protein Wag31
MSMEG_0911	Carbohydrate metabolism	Other carbohydrate metabolism	Glyoxylate cycle	Isocitrate lyase
MSMEG_6746				Oxidoreductase, aldo/keto reductase family protein
MSMEG_1165				UPF0234 protein MSMEG_1165/MSMEI_1134
MSMEG_3689				Sodium:solute symporter
MSMEG_4700				Energy-dependent translational throttle protein EttA
MSMEG_1465			Ribosome, bacteria	50S ribosomal protein L14
MSMEG_2669				Hydrolase
MSMEG_3777				Phenylalanine--tRNA ligase beta subunit
MSMEG_0814				Membrane protein
MSMEG_4396				Isochorismatase hydrolase
MSMEG_6941				R3H domain-containing protein
MSMEG_3645				BFN domain-containing protein
MSMEG_2654			Ribosome, bacteria	30S ribosomal protein S15
MSMEG_3513				Uncharacterized N-acetyltransferase MSMEG_3513
MSMEG_2731				Uncharacterized protein MSMEG_2731/MSMEI_2664
MSMEG_4262	Energy metabolism	ATP synthesis	Cytochrome bc1 complex respiratory unit	Cytochrome bc1 complex Rieske iron-sulfur subunit
MSMEG_4321				DUF3052 domain-containing protein
MSMEG_4937	Energy metabolism	ATP synthesis	F-type ATPase, prokaryotes and chloroplasts	ATP synthase gamma chain
MSMEG_5525	Carbohydrate metabolism	Central carbohydrate metabolism	Citrate cycle (TCA cycle, Krebs cycle)	Succinate--CoA ligase [ADP-forming] subunit beta
MSMEG_2412	Energy metabolism	Carbon fixation	Reductive citrate cycle (Arnon-Buchanan cycle)	Pyruvate carboxylase
MSMEG_4971				Oxidoreductase
MSMEG_6897			Ribosome, bacteria	30S ribosomal protein S6
MSMEG_1033	Nucleotide metabolism	Purine metabolism	Pyrimidine deoxyribonuleotide biosynthesis, CDP/CTP => dCDP/dCTP,dTDP/dTTP	Ribonucleoside-diphosphate reductase subunit beta
MSMEG_5261				Mycothiol S-conjugate amidase
MSMEG_5431			Ribosome, bacteria	50S ribosomal protein L25
MSMEG_6392				Polyketide synthase
MSMEG_1610	Nucleotide metabolism	Purine metabolism	Guanine ribonucleotide biosynthesis IMP => GDP,GTP	GMP synthase [glutamine-hydrolyzing]
MSMEG_3745				MutT/nudix family protein
MSMEG_4533				Sulfate-binding protein
MSMEG_4571			Ribosome, bacteria	30S ribosomal protein S20
MSMEG_5852	Nucleotide metabolism	Purine metabolism	Inosine monophosphate biosynthesis, PRPP + glutamine => IMP	Phosphoribosylamine--glycine ligase
MSMEG_2407				Uncharacterized oxidoreductase MSMEG_2407/MSMEI_2346
MSMEG_6638	Amino acid metabolism	Cysteine and methionine metabolism	Methionine biosynthesis, apartate => homoserine => methionine	5-methyltetrahydropteroyltriglutamate--homocysteine methyltransferase
MSMEG_1574	Amino acid metabolism	Other amino acid metabolism	GABA (gamma-Aminobutyrate) shunt	Glutamate decarboxylase
MSMEG_6384				Catalase-peroxidase 1
MSMEG_3632	Carbohydrate metabolism	Central carbohydrate metabolism	Pentose phosphate pathway (Pentose phosphate cycle)	6-phosphogluconate dehydrogenase, decarboxylating
MSMEG_5246				NAD(P)H nitroreductase
MSMEG_0859				Transcriptional regulator, TetR family protein
MSMEG_1438			Ribosome, bacteria	50S ribosomal protein L23
MSMEG_1470			Ribosome, bacteria	50S ribosomal protein L6
MSMEG_6329				Glycolipid-binding domain-containing protein
MSMEG_2086				Peptide chain release factor 2
MSMEG_6353	Amino acid metabolism	Lysine metabolism	Lysine degradation, lysine => saccharopine => acetoacetyl-CoA	Delta3,5-delta2,4-dienoyl-CoA isomerase
MSMEG_4367				Formamidase
MSMEG_1652				O-acetylhomoserine sulfhydrylase
MSMEG_3507	Carbohydrate metabolism	Central carbohydrate metabolism	Glycolysis (Embden-Meyerhof pathway), glucose => pyruvate	Fructose-bisphosphate aldolase class 1
MSMEG_1019	Nucleotide metabolism	Purine metabolism	Pyrimidine deoxyribonuleotide biosynthesis, CDP/CTP => dCDP/dCTP,dTDP/dTTP	Ribonucleoside-diphosphate reductase subunit alpha 1
MSMEG_6454				Bac_luciferase domain-containing protein
MSMEG_3257	Carbohydrate metabolism	Other carbohydrate metabolism	Glucuronate pathway (uronate pathway)	Xylulose kinase
MSMEG_0002	Carbohydrate metabolism	Central carbohydrate metabolism	Pentose phosphate pathway (Pentose phosphate cycle)	6-phosphogluconate dehydrogenase, decarboxylating
MSMEG_6257	Amino acid metabolism	Lysine metabolism	Lysine biosynthesis, succinyl-DAP pathway, aspartate => lysine	Aspartokinase
MSMEG_6743				Lactoylglutathione lyase
MSMEG_3147				ATPase, MoxR family protein
MSMEG_5270	Amino acid metabolism	Cysteine and methionine metabolism	Methionine degradation	Cystathionine beta-synthase
MSMEG_2430				Signal recognition particle protein
MSMEG_5265	Amino acid metabolism	Cysteine and methionine metabolism	Methionine biosynthesis, apartate => homoserine => methionine	Putative cystathionine gamma-synthase
MSMEG_1521			Ribosome, bacteria	30S ribosomal protein S13
MSMEG_5524	Carbohydrate metabolism	Central carbohydrate metabolism	Citrate cycle (TCA cycle, Krebs cycle)	Succinate--CoA ligase [ADP-forming] subunit alpha
MSMEG_2659				Alanine dehydrogenase
MSMEG_6524				ABC Polyamine/Opine/Phosphonate transporter, periplasmic ligand binding protein
MSMEG_1583				Chaperonin GroEL 1
MSMEG_1634				Probable forkhead-associated protein
MSMEG_1684				Primosomal protein
MSMEG_2839				Transcriptional accessory protein
MSMEG_4199				YbhB/YbcL family Raf kinase inhibitor-like protein
MSMEG_6565				N-acetyltransferase domain-containing protein
MSMEG_3859				Polyprenol monophosphomannose synthase
MSMEG_2351				Electron transfer flavoprotein, beta subunit
MSMEG_1602	Nucleotide metabolism	Purine metabolism	Guanine ribonucleotide biosynthesis IMP => GDP,GTP	Inosine-5'-monophosphate dehydrogenase
MSMEG_4268	Energy metabolism	ATP synthesis	Cytochrome c oxidase, prokaryotes	Cytochrome-c oxidase
MSMEG_6086				Antibiotic biosynthesis monooxygenase domain protein
MSMEG_5541	Carbohydrate metabolism	Central carbohydrate metabolism	Glycolysis (Embden-Meyerhof pathway), glucose => pyruvate	Glucose-6-phosphate isomerase
MSMEG_5871				HIT family protein
MSMEG_0709				Chaperone protein DnaK
MSMEG_3746	Nucleotide metabolism	Pyrimidine metabolism	Pyrimidine ribonucleotide biosynthesis, UMP => UDP/UTP,CDP/CTP	CTP synthase
MSMEG_1047				Nudix hydrolase
MSMEG_4504				Chaperone protein DnaJ
MSMEG_0935	Carbohydrate metabolism	Central carbohydrate metabolism	Glycolysis (Embden-Meyerhof pathway), glucose => pyruvate	2,3-bisphosphoglycerate-dependent phosphoglycerate mutase
MSMEG_0386				NAD dependent epimerase/dehydratase family protein
MSMEG_6193				Anion-transporting ATPase
MSMEG_5427	Carbohydrate metabolism	Central carbohydrate metabolism	PRPP biosynthesis, ribose 5P => PRPP	Ribose-phosphate pyrophosphokinase
MSMEG_3025				Alanine--tRNA ligase
MSMEG_1665	Amino acid metabolism	Serine and threonine metabolism	Betaine biosynthesis, choline => betaine	Aldehyde dehydrogenase (NAD) family protein
MSMEG_4281				Probable cytosol aminopeptidase
MSMEG_4690				Aminopeptidase N
MSMEG_4645	Carbohydrate metabolism	Central carbohydrate metabolism	Citrate cycle (TCA cycle, Krebs cycle)	Alpha oxoglutarate ferredoxin oxidoreductase, beta subunit
MSMEG_0550				Sulfonate binding protein
MSMEG_3778				Phenylalanine--tRNA ligase alpha subunit
MSMEG_0216				3-hydroxyacyl-CoA dehydrogenase
MSMEG_2449	Carbohydrate metabolism	Other carbohydrate metabolism	Malonate semialdehyde pathway, propanoyl-CoA => acetyl-CoA	Methylmalonate-semialdehyde dehydrogenase
MSMEG_0750				Membrane protein
MSMEG_3952				NAD(P)H nitroreductase acg
MSMEG_6412				DUF4261 domain-containing protein
MSMEG_4301				Acyl-CoA synthase
MSMEG_4294				Glutamine synthetase
MSMEG_1812				Acyl-CoA carboxylase subunit epsilon
MSMEG_2695				35 kDa protein
MSMEG_3123				FeS assembly protein SufD
MSMEG_2261				DUF1641 domain-containing protein
MSMEG_0825				Phosphomethylpyrimidine kinase
MSMEG_0969	Metabolism of cofactors and vitamins	Cofactor and vitamin metabolism	Heme biosynthesis, plants and bacteria, glutamate => heme	Glutamate-1-semialdehyde 2,1-aminomutase
MSMEG_1679				Peptidase M20 domain-containing protein 2
MSMEG_4742				Clavaldehyde dehydrogenase
MSMEG_5489			Ribosome, bacteria	50S ribosomal protein L32
MSMEG_5839				Protease 2
MSMEG_6282				KanY protein
MSMEG_0234				Metallopeptidase
MSMEG_3102	Carbohydrate metabolism	Central carbohydrate metabolism	Pentose phosphate pathway (Pentose phosphate cycle)	Transaldolase
MSMEG_2080	Amino acid metabolism	Cysteine and methionine metabolism	Leucine degradation, leucine => acetoacetate + acetyl-CoA	Putative acyl-CoA dehydrogenase
MSMEG_4474	Carbohydrate metabolism	Other carbohydrate metabolism	Malonate semialdehyde pathway, propanoyl-CoA => acetyl-CoA	Acyl-CoA oxidase
MSMEG_1346			Ribosome, bacteria	50S ribosomal protein L11
MSMEG_3902				Proteasome-associated ATPase
MSMEG_0239				O-acetylhomoserine/O-acetylserine sulfhydrylase
MSMEG_3047	Nucleotide metabolism	Pyrimidine metabolism	Uridine monophosphate biosynthesis, glutamine (+ PRPP) => UMP	Carbamoyl-phosphate synthase large chain
MSMEG_4915	Carbohydrate metabolism	Other carbohydrate metabolism	Glycogen degradation, glycogen => glucose-6P	Glycogen phosphorylase
MSMEG_0835				Superoxide dismutase [Cu-Zn]
MSMEG_6502				Secreted protein
MSMEG_1442			Ribosome, bacteria	30S ribosomal protein S3
MSMEG_2418				Ribonuclease 3
MSMEG_4917				Tetratricopeptide repeat domain protein
MSMEG_2391				Polyphosphate kinase
MSMEG_2782				Coproheme decarboxylase
MSMEG_0741				Bac_luciferase domain-containing protein
MSMEG_1416	Xenobiotics biodegradation	Aromatics degradation	Trans-cinnamate degradation, trans-cinnamate => acetyl-CoA	Pyridine nucleotide-disulphide oxidoreductase
MSMEG_2587				Methionine aminopeptidase
MSMEG_0702				Monooxygenase
MSMEG_2656				Polyribonucleotide nucleotidyltransferase
MSMEG_0372	Lipid metabolism	Fatty acid metabolism	Fatty acid biosynthesis, elongation	Oxidoreductase, short chain dehydrogenase/reductase family protein
MSMEG_1364			Ribosome, bacteria	50S ribosomal protein L10
MSMEG_4381				Amidase
MSMEG_4951			Ribosome, bacteria	50S ribosomal protein L31
MSMEG_3810				Hydrolase
MSMEG_4957	Amino acid metabolism	Cysteine and methionine metabolism	Methionine biosynthesis, apartate => homoserine => methionine	Homoserine dehydrogenase
MSMEG_0913				Methoxy mycolic acid synthase 1
MSMEG_6398	Lipid metabolism	Lipid metabolism	Triacylglycerol biosynthesis	Antigen 85-A
MSMEG_5725	Amino acid metabolism	Lysine metabolism	Lysine biosynthesis, succinyl-DAP pathway, aspartate => lysine	PLP-dependent aminotransferases
MSMEG_5841	Nucleotide metabolism	Purine metabolism	Inosine monophosphate biosynthesis, PRPP + glutamine => IMP	Phosphoribosylaminoimidazole-succinocarboxamide synthase
MSMEG_0636				SnoaL-like domain-containing protein
MSMEG_0400				Phenyloxazoline synthase MbtB
MSMEG_0035				FHA domain protein
MSMEG_6410				Putative Rieske 2Fe-2S iron-sulfur protein MSMEG_6410/MSMEI_6242
MSMEG_1350				Cyclopropane-fatty-acyl-phospholipid synthase 1
MSMEG_6256	Amino acid metabolism	Lysine metabolism	Lysine biosynthesis, succinyl-DAP pathway, aspartate => lysine	Aspartate-semialdehyde dehydrogenase
MSMEG_6396				Antigen 85-C
MSMEG_3642	Carbohydrate metabolism	Other carbohydrate metabolism	Photorespiration	Glycine dehydrogenase (decarboxylating)
MSMEG_5248				Acyl-[ACP] desaturase
MSMEG_5797				DUF3073 domain-containing protein
MSMEG_1471			Ribosome, bacteria	50S ribosomal protein L18
MSMEG_1075	Metabolism of cofactors and vitamins	Cofactor and vitamin metabolism	Menaquinone biosynthesis, chorismate => menaquinol	1,4-dihydroxy-2-naphthoyl-CoA synthase
MSMEG_2365				Glutamyl-tRNA(Gln) amidotransferase subunit A
MSMEG_3733				Glutathione peroxidase
MSMEG_1108				Hydrolase, alpha/beta fold family protein
MSMEG_5847	Nucleotide metabolism	Purine metabolism	Inosine monophosphate biosynthesis, PRPP + glutamine => IMP	Adenylosuccinate lyase
MSMEG_1834	Carbohydrate metabolism	Other carbohydrate metabolism	Ascorbate biosynthesis, plants, glucose-6P => ascorbate	Phosphomannomutase/phosphoglucomutase
MSMEG_1878				Ribosome hibernation promoting factor
MSMEG_1334				Metallo-beta-lactamase family protein
MSMEG_4537				Major membrane protein I
MSMEG_3640	Carbohydrate metabolism	Other carbohydrate metabolism	Glyoxylate cycle	Malate synthase G
MSMEG_3621				NADH dehydrogenase
MSMEG_6351	Amino acid metabolism	Histidine metabolism	Histidine biosynthesis, PRPP => histidine	Putative phenylalanine aminotransferase
MSMEG_2960				Preprotein translocase, YajC subunit
MSMEG_3599				D-threitol-binding protein
MSMEG_1435			Ribosome, bacteria	30S ribosomal protein S10
MSMEG_1399			Ribosome, bacteria	30S ribosomal protein S7
MSMEG_0752	Carbohydrate metabolism	Central carbohydrate metabolism	Glycolysis (Embden-Meyerhof pathway), glucose => pyruvate	Fructose-bisphosphate aldolase
MSMEG_5635				Antitoxin
MSMEG_6271	Amino acid metabolism	Cysteine and methionine metabolism	Leucine biosynthesis, 2-oxoisovalerate => 2-oxoisocaproate	2-isopropylmalate synthase
MSMEG_5471	Carbohydrate metabolism	Other carbohydrate metabolism	Ascorbate biosynthesis, animals, glucose-1P => ascorbate	UTP--glucose-1-phosphate uridylyltransferase
MSMEG_1513				Bac_luciferase domain-containing protein
MSMEG_0415				NADH-fmn oxidoreductase
MSMEG_6917				Leucine--tRNA ligase
MSMEG_2595				Gamma-glutamylisopropylamide synthetase
MSMEG_2450				Adenosylmethionine--8-amino-7-oxononanoate transaminase
MSMEG_3003				Aspartate--tRNA(Asp/Asn) ligase
MSMEG_3035				Elongation factor P
MSMEG_6512				Acyl-CoA dehydrogenase domain protein
MSMEG_5835				KsdD-like steroid dehydrogenase MSMEG_5835
MSMEG_4454				L-threonine aldolase, low-specificity
MSMEG_2520				Elongation factor Ts
MSMEG_6471				Glycine/D-amino acid oxidase
MSMEG_4625			Ribosome, bacteria	50S ribosomal protein L21
MSMEG_2262				Hydrogenase-2, small subunit
MSMEG_2625				Transcription termination/antitermination protein NusA
MSMEG_5837				Glutathione peroxidase
MSMEG_2613	Carbohydrate metabolism	Central carbohydrate metabolism	Citrate cycle (TCA cycle, Krebs cycle)	Probable malate:quinone oxidoreductase
MSMEG_6235				Thiopurine S-methyltransferase (Tpmt) superfamily protein
MSMEG_3576				Alpha-amylase 3
MSMEG_3101	Carbohydrate metabolism	Central carbohydrate metabolism	Pentose phosphate pathway (Pentose phosphate cycle)	Glucose-6-phosphate 1-dehydrogenase
MSMEG_2424				Signal recognition particle receptor FtsY
MSMEG_1469			Ribosome, bacteria	30S ribosomal protein S8
MSMEG_0422				Transferase
MSMEG_4847				Transcriptional regulator, TetR family protein
MSMEG_2628				Translation initiation factor IF-2
MSMEG_5664				Peptidyl-prolyl cis-trans isomerase
MSMEG_3776	Amino acid metabolism	Arginine and proline metabolism	Ornithine biosynthesis, glutamate => ornithine	N-acetyl-gamma-glutamyl-phosphate reductase
MSMEG_5485				Molybdopterin biosynthesis protein
MSMEG_5486				Peptidase S1 and S6, chymotrypsin/Hap
MSMEG_3235				ABC-type amino acid transport system, secreted component
MSMEG_3770	Amino acid metabolism	Arginine and proline metabolism	Urea cycle	Argininosuccinate synthase
MSMEG_2776	Biosynthesis of terpenoids and polyketides	Terpenoid backbone biosynthesis	C5 isoprenoid biosynthesis, non-mevalonate pathway	1-deoxy-D-xylulose-5-phosphate synthase
MSMEG_0791				Glycine oxidase ThiO
MSMEG_3791			Ribosome, bacteria	50S ribosomal protein L20
MSMEG_1053				Pyrrolo-quinoline quinone
MSMEG_3070				Lipoarabinomannan carrier protein LprG
MSMEG_5792				Peroxynitrite isomerase 2
MSMEG_3594	Xenobiotics biodegradation	Aromatics degradation	Trans-cinnamate degradation, trans-cinnamate => acetyl-CoA	Anthranilate dioxygenase reductase
MSMEG_0317				DUF3068 domain-containing protein
MSMEG_0930				Serine 3-dehydrogenase
MSMEG_5796				Glycine cleavage T-protein (Aminomethyl transferase)
MSMEG_4935	Energy metabolism	ATP synthesis	F-type ATPase, prokaryotes and chloroplasts	ATP synthase epsilon chain
MSMEG_3280				Polyamine-binding lipoprotein
MSMEG_2618	Metabolism of cofactors and vitamins	Cofactor and vitamin metabolism	Siroheme biosynthesis, glutamate => siroheme	Uroporphyrin-III C-methyltransferase
MSMEG_4709	Amino acid metabolism	Lysine metabolism	Lysine degradation, lysine => saccharopine => acetoacetyl-CoA	Enoyl-CoA hydratase
MSMEG_6413				Serine--tRNA ligase
MSMEG_3894				Proteasome subunit alpha
MSMEG_3228				Acyl-CoA thioesterase II
MSMEG_3253				SalK
MSMEG_2580	Biosynthesis of terpenoids and polyketides	Terpenoid backbone biosynthesis	C5 isoprenoid biosynthesis, non-mevalonate pathway	4-hydroxy-3-methylbut-2-en-1-yl diphosphate synthase (flavodoxin)
MSMEG_2750				Iron-dependent repressor IdeR
MSMEG_5512				Magnesium chelatase
MSMEG_2641	Amino acid metabolism	Lysine metabolism	Lysine degradation, lysine => saccharopine => acetoacetyl-CoA	Enoyl-CoA hydratase
MSMEG_3183	Amino acid metabolism	Cysteine and methionine metabolism	Isoleucine biosynthesis, threonine => 2-oxobutanoate => isoleucine	L-threonine dehydratase
MSMEG_0220				Monoacylglycerol lipase
MSMEG_0539				Transcriptional regulator, Crp/Fnr family protein
MSMEG_3816				UvrABC system protein B
MSMEG_2727				Glutamate binding protein
MSMEG_1285				Tetratricopeptide repeat family protein
MSMEG_4278	Carbohydrate metabolism	Other carbohydrate metabolism	Photorespiration	Aminomethyltransferase
MSMEG_3219	Amino acid metabolism	Aromatic amino acid metabolism	Tryptophan biosynthesis, chorismate => tryptophan	Indole-3-glycerol phosphate synthase
MSMEG_5122				Ferredoxin
MSMEG_1647	Metabolism of cofactors and vitamins	Cofactor and vitamin metabolism	C1-unit interconversion, prokaryotes	Bifunctional protein FolD
MSMEG_3479				Thiol peroxidase
MSMEG_2435			Ribosome, bacteria	30S ribosomal protein S16
MSMEG_4527	Energy metabolism	Sulfur metabolism	Assimilatory sulfate reduction, sulfate => H2S	Assimilatory sulfite reductase (ferredoxin)
MSMEG_2372	Amino acid metabolism	Cysteine and methionine metabolism	Valine/isoleucine biosynthesis, pyruvate => valine / 2-oxobutanoate => isoleucine	Acetolactate synthase
MSMEG_3663				Oxidoreductase
MSMEG_4954				Transcription termination factor Rho
MSMEG_1823				TIGR03089 family protein
MSMEG_3662				Mannose-binding lectin
MSMEG_1515				Two-component sensor histidine kinase
MSMEG_1937				Molybdopterin biosynthesis protein MoeB
MSMEG_3627				Urease subunit gamma
MSMEG_6076	Biosynthesis of terpenoids and polyketides	Terpenoid backbone biosynthesis	C5 isoprenoid biosynthesis, non-mevalonate pathway	2-C-methyl-D-erythritol 4-phosphate cytidylyltransferase
MSMEG_6291				D-amino-acid dehydrogenase
MSMEG_1516				Thioredoxin reductase
MSMEG_0005				DNA gyrase subunit B
MSMEG_3375				Alcohol dehydrogenase
MSMEG_4189				L-cysteine:1D-myo-inositol 2-amino-2-deoxy-alpha-D-glucopyranoside ligase
MSMEG_3169				Isoleucine--tRNA ligase
MSMEG_4672				ATP-dependent Clp protease proteolytic subunit
MSMEG_1445			Ribosome, bacteria	30S ribosomal protein S17
MSMEG_1559				Phosphoglucosamine mutase
MSMEG_5197				Long-chain specific acyl-CoA dehydrogenase
MSMEG_5721	Biosynthesis of terpenoids and polyketides	Terpenoid backbone biosynthesis	C5 isoprenoid biosynthesis, mevalonate pathway	Acetyl-CoA acetyltransferase
MSMEG_4932				UDP-N-acetylglucosamine 1-carboxyvinyltransferase
MSMEG_3033	Amino acid metabolism	Aromatic amino acid metabolism	Shikimate pathway, phosphoenolpyruvate + erythrose-4P => chorismate	3-dehydroquinate synthase
MSMEG_0710				Protein GrpE
MSMEG_6402				Putative decaprenylphosphoryl-5-phosphoribose phosphatase MSMEG_6402
MSMEG_2280				Pyruvate dehydrogenase [ubiquinone]
MSMEG_2758				RNA polymerase sigma factor SigA
MSMEG_0912				3-hydroxybutyryl-CoA dehydrogenase
MSMEG_5830				29 kDa antigen Cfp29
MSMEG_2739				LGFP repeat-containing protein
MSMEG_2541				Ribosome-recycling factor
MSMEG_5170				Pyridoxamine 5'-phosphate oxidase family protein
MSMEG_4222				Cell division protein FtsZ
MSMEG_5276	Amino acid metabolism	Lysine metabolism	Lysine degradation, lysine => saccharopine => acetoacetyl-CoA	Enoyl-CoA hydratase
MSMEG_6403				Galactofuranosyltransferase GlfT2
MSMEG_5720	Amino acid metabolism	Lysine metabolism	Lysine degradation, lysine => saccharopine => acetoacetyl-CoA	3-hydroxyacyl-CoA dehydrogenase
MSMEG_5773				Fatty acid desaturase
MSMEG_4699				NAD-specific glutamate dehydrogenase
MSMEG_4624			Ribosome, bacteria	50S ribosomal protein L27
MSMEG_2275				Hydrogenase expression/formation protein HypD
MSMEG_1444			Ribosome, bacteria	50S ribosomal protein L29
MSMEG_6520	Nucleotide metabolism	Pyrimidine metabolism	Uridine monophosphate biosynthesis, glutamine (+ PRPP) => UMP	Orotate phosphoribosyltransferase
MSMEG_1959				UPF0182 protein MSMEG_1959/MSMEI_1915
MSMEG_6191				Translation initiation inhibitor
MSMEG_2089				Cell division ATP-binding protein FtsE
MSMEG_5252	Metabolism of cofactors and vitamins	Cofactor and vitamin metabolism	Coenzyme A biosynthesis, pantothenate => CoA	Pantothenate kinase
MSMEG_3058				Lipoprotein
MSMEG_4940	Energy metabolism	ATP synthesis	F-type ATPase, prokaryotes and chloroplasts	ATP synthase subunit b
MSMEG_3505				6-aminohexanoate-cyclic-dimer hydrolase
MSMEG_2762	Carbohydrate metabolism	Other carbohydrate metabolism	Inositol phosphate metabolism, Ins(1,3,4,5)P4 => Ins(1,3,4)P3 => myo-inositol	Inositol-phosphate phosphatase
MSMEG_6309				ABC transporter, ATP-binding protein
MSMEG_3564				Bacterioferritin
MSMEG_4976				Isochorismatase hydrolase
MSMEG_6094				Lysine--tRNA ligase
MSMEG_3881				Proline dipeptidase
MSMEG_3618				Alanine and proline-rich secreted protein Apa
MSMEG_0793				Thiazole synthase
MSMEG_3247				Branched-chain amino acid ABC transporter substrate-binding protein
MSMEG_4753				Antioxidant, AhpC/TSA family protein
MSMEG_4475				LppP protein
MSMEG_3122				FeS assembly protein SufB
MSMEG_0789	Metabolism of cofactors and vitamins	Cofactor and vitamin metabolism	Thiamine biosynthesis, AIR => thiamine-P/thiamine-2P	Thiamine-phosphate synthase
MSMEG_1061				Phosphohydrolase
MSMEG_6754				Enoyl-CoA hydratase 2
MSMEG_3080				Putative gluconeogenesis factor
MSMEG_2388	Amino acid metabolism	Cysteine and methionine metabolism	Leucine biosynthesis, 2-oxoisovalerate => 2-oxoisocaproate	3-isopropylmalate dehydratase small subunit
MSMEG_6482				Secreted protein
MSMEG_3151				Enoyl-[acyl-carrier-protein] reductase [NADH]
MSMEG_2136	Carbohydrate metabolism	Other carbohydrate metabolism	Nucleotide sugar biosynthesis, glucose => UDP-glucose	Phosphoglucomutase (alpha-D-glucose-1,6-bisphosphate-dependent)
MSMEG_1498	Carbohydrate metabolism	Other carbohydrate metabolism	Malonate semialdehyde pathway, propanoyl-CoA => acetyl-CoA	Methylmalonate-semialdehyde dehydrogenase
MSMEG_5037				Oxidoreductase, FAD-binding
MSMEG_2198				ThiF family protein
MSMEG_2976				Histidine--tRNA ligase
MSMEG_3945				Universal stress protein family protein
MSMEG_2410				Putative serine-threonine protein kinase
MSMEG_5707				Cupin domain protein
MSMEG_1345				Transcription termination/antitermination protein NusG
MSMEG_1265				Deacetylase sirtuin-type domain-containing protein
MSMEG_2045				Monoxygenase
MSMEG_3704				3-alpha-hydroxysteroid dehydrogenase
MSMEG_6477				Peptide methionine sulfoxide reductase MsrA
MSMEG_1134				Protease HtpX homolog
MSMEG_1676				Adenosine deaminase
MSMEG_1881				Protein translocase subunit SecA 1
MSMEG_0769				O-succinylhomoserine sulfhydrylase
MSMEG_1046				ABC-type molybdenum transport system, ATPase component
MSMEG_0146				Mosc domain protein
MSMEG_2487	Amino acid metabolism	Other amino acid metabolism	GABA (gamma-Aminobutyrate) shunt	4-aminobutyrate aminotransferase
MSMEG_6485				ATP binding protein
MSMEG_5770				Secreted protein
MSMEG_6907				MmcI protein
MSMEG_6008	Biosynthesis of terpenoids and polyketides	Terpenoid backbone biosynthesis	C5 isoprenoid biosynthesis, mevalonate pathway	Acetyl-CoA acetyltransferase
MSMEG_4939	Energy metabolism	ATP synthesis	F-type ATPase, prokaryotes and chloroplasts	ATP synthase subunit b-delta
MSMEG_2688				Antibiotic biosynthesis monooxygenase domain protein
MSMEG_1347			Ribosome, bacteria	50S ribosomal protein L1
MSMEG_4755				Peptidase M20
MSMEG_2408				Uncharacterized oxidoreductase MSMEG_2408/MSMEI_2347
MSMEG_0387				Rmt2 protein
MSMEG_2647				Metallophosphoesterase
MSMEG_2081				Putative acyl-CoA dehydrogenase
MSMEG_0683				SnoaL-like domain-containing protein
MSMEG_4306				zf-RING_7 domain-containing protein
MSMEG_3097	Energy metabolism	Carbon fixation	CAM (Crassulacean acid metabolism), dark	Phosphoenolpyruvate carboxylase
MSMEG_4630				Valine--tRNA ligase
MSMEG_3238				Sulfurtransferase
MSMEG_2900				2-hydroxy-6-oxo-6-phenylhexa-2,4-dienoate hydrolase
MSMEG_0001			DNA polymerase III complex, bacteria	Beta sliding clamp
MSMEG_6894			Ribosome, bacteria	50S ribosomal protein L9
MSMEG_5612				Amino-acid acetyltransferase
MSMEG_2664	Amino acid metabolism	Lysine metabolism	Lysine biosynthesis, succinyl-DAP pathway, aspartate => lysine	4-hydroxy-tetrahydrodipicolinate reductase
MSMEG_2383	Metabolism of cofactors and vitamins	Cofactor and vitamin metabolism	Heme biosynthesis, plants and bacteria, glutamate => heme	Glutamate--tRNA ligase
MSMEG_3071	Metabolism of cofactors and vitamins	Cofactor and vitamin metabolism	Riboflavin biosynthesis, GTP => riboflavin/FMN/FAD	Riboflavin synthase, alpha subunit
MSMEG_4673				ATP-dependent Clp protease proteolytic subunit
MSMEG_0909				Acyl-ACP thioesterase superfamily protein
MSMEG_3625				Urease subunit alpha
MSMEG_5070				Trypsin
MSMEG_4901				Ribonuclease PH
MSMEG_6906				Putative hydrolase
MSMEG_5696				'Cold-shock' DNA-binding domain protein
MSMEG_3206	Amino acid metabolism	Histidine metabolism	Histidine biosynthesis, PRPP => histidine	Histidinol-phosphate aminotransferase
MSMEG_2529				Glyoxylate reductase
MSMEG_2658	Gene set	Drug resistance	beta-Lactam resistance, Bla system	Beta-lactamase
MSMEG_5717				Pyridoxamine 5'-phosphate oxidase family protein
MSMEG_3595				GPP34 family phosphoprotein
MSMEG_5042				ATP-dependent RNA helicase DeaD
MSMEG_3125				Cysteine desulfurase
MSMEG_2938				Acyl-CoA thioesterase II
MSMEG_3962				Lactate 2-monooxygenase
MSMEG_4563				Puromycin N-acetyltransferase
MSMEG_3465				Acyl-CoA synthase
MSMEG_0887				Chorismate synthase
MSMEG_6459				Ferredoxin-dependent glutamate synthase 1
MSMEG_6286				Putative aminotransferase MSMEG_6286/MSMEI_6121
MSMEG_2611				Pyridine nucleotide-disulphide oxidoreductase family protein
MSMEG_2387	Amino acid metabolism	Cysteine and methionine metabolism	Leucine biosynthesis, 2-oxoisovalerate => 2-oxoisocaproate	3-isopropylmalate dehydratase large subunit
MSMEG_1680				Fimbrial assembly protein FimA
MSMEG_1247				DUF3320 domain-containing protein
MSMEG_6404				UDP-galactopyranose mutase
MSMEG_6933				Thioredoxin reductase
MSMEG_6557				Dehydrogenase
MSMEG_6934				Thioredoxin
MSMEG_1037				NADP-dependent alcohol dehydrogenase C 1
MSMEG_4337				Beta-lactamase
MSMEG_3634				GMP reductase
MSMEG_0546				Methyltransf_25 domain-containing protein
MSMEG_3158	Carbohydrate metabolism	Other carbohydrate metabolism	Ethylmalonyl pathway	Methylmalonyl-CoA mutase
MSMEG_1940				Hydrolase, alpha/beta fold family protein
MSMEG_0768				Rhodanese domain-containing protein
MSMEG_6105				ATP-dependent zinc metalloprotease FtsH
MSMEG_6458				Glutamate synthase, small subunit
MSMEG_6434				Conserved protein
MSMEG_4687				Cytosine deaminase
MSMEG_6157				DNA topoisomerase 1
MSMEG_3380				Pyridoxamine 5'-phosphate oxidase-related, FMN-binding
MSMEG_1935				TetR-family protein transcriptional regulator
MSMEG_1874				DNA-binding response regulator MtrA
MSMEG_1885				2Fe-2S iron-sulfur cluster binding domain protein
MSMEG_4325	Lipid metabolism	Fatty acid metabolism	Fatty acid biosynthesis, initiation	Malonyl CoA-acyl carrier protein transacylase
MSMEG_2571				Cupin 2, conserved barrel
MSMEG_3106				Quinone oxidoreductase
MSMEG_3205	Amino acid metabolism	Histidine metabolism	Histidine biosynthesis, PRPP => histidine	Histidinol dehydrogenase
MSMEG_4692				Uncharacterized protein MSMEG_4692/MSMEI_4575
MSMEG_2953				Ethyl tert-butyl ether degradation EthD
MSMEG_0455	Amino acid metabolism	Polyamine biosynthesis	GABA biosynthesis, eukaryotes, putrescine => GABA	Aldehyde dehydrogenase
MSMEG_6229				Glycerol kinase
MSMEG_1436			Ribosome, bacteria	50S ribosomal protein L3
MSMEG_4308				5'-nucleotidase
MSMEG_3935				Integrase
MSMEG_1451				Arylsulfatase
MSMEG_2594				Asparagine synthase (Glutamine-hydrolyzing)
MSMEG_4557				ABC transporter, ATP-binding protein
MSMEG_1734				Gamma-glutamylcyclotransferase
MSMEG_3220	Amino acid metabolism	Aromatic amino acid metabolism	Tryptophan biosynthesis, chorismate => tryptophan	Tryptophan synthase beta chain
MSMEG_2937				Pyridoxal 5'-phosphate synthase subunit PdxS
MSMEG_6896				Single-stranded DNA-binding protein
MSMEG_1339			Ribosome, bacteria	50S ribosomal protein L33 1
MSMEG_6389				Probable arabinosyltransferase A
MSMEG_5438				Ribosomal RNA small subunit methyltransferase A
MSMEG_2070	Amino acid metabolism	Cysteine and methionine metabolism	Leucine degradation, leucine => acetoacetate + acetyl-CoA	Acyl-CoA dehydrogenase family protein
MSMEG_1441			Ribosome, bacteria	50S ribosomal protein L22
MSMEG_5245				Universal stress protein family protein
MSMEG_3839				DNA polymerase I
MSMEG_5634				Toxin
MSMEG_6215				SIMPL domain-containing protein
MSMEG_4485				Glycine--tRNA ligase
MSMEG_4923				Endonuclease NucS
MSMEG_1884				DUF3168 domain-containing protein
MSMEG_6127				Anti-sigma factor antagonist
MSMEG_4287				Integral membrane protein
MSMEG_0030				Non-specific serine/threonine protein kinase
MSMEG_4891				Alkyl hydroperoxide reductase C
MSMEG_4293				Bifunctional glutamine synthetase adenylyltransferase/adenylyl-removing enzyme
MSMEG_1255				DNA helicase
MSMEG_3895				Proteasome subunit beta
MSMEG_0233				Lipoprotein Lpps
MSMEG_4254	Lipid metabolism	Fatty acid metabolism	beta-Oxidation, acyl-CoA synthesis	AMP-binding enzyme
MSMEG_0102	Amino acid metabolism	Cysteine and methionine metabolism	Leucine degradation, leucine => acetoacetate + acetyl-CoA	Putative acyl-CoA dehydrogenase
MSMEG_2373	Amino acid metabolism	Cysteine and methionine metabolism	Valine/isoleucine biosynthesis, pyruvate => valine / 2-oxobutanoate => isoleucine	Acetolactate synthase small subunit
MSMEG_2931				Threonine--tRNA ligase
MSMEG_5658				Epoxide hydrolase
MSMEG_3178			DNA polymerase III complex, bacteria	DNA-directed DNA polymerase
MSMEG_4918	Carbohydrate metabolism	Other carbohydrate metabolism	Trehalose biosynthesis, D-glucose 1P => trehalose	1,4-alpha-glucan branching enzyme GlgB
MSMEG_3574				TPR domain protein
MSMEG_3309	Amino acid metabolism	Aromatic amino acid metabolism	Tryptophan biosynthesis, chorismate => tryptophan	Tryptophan synthase
MSMEG_4450				Alpha/beta hydrolase
MSMEG_0964				Pyridoxamine 5'-phosphate oxidase family protein
MSMEG_0956	Metabolism of cofactors and vitamins	Cofactor and vitamin metabolism	Heme biosynthesis, plants and bacteria, glutamate => heme	Delta-aminolevulinic acid dehydratase
MSMEG_5798	Nucleotide metabolism	Purine metabolism	Inosine monophosphate biosynthesis, PRPP + glutamine => IMP	Phosphoribosylformylglycinamidine cyclo-ligase
MSMEG_2516				Putative oxidoreductase
MSMEG_5368				Ectoine/hydroxyectoine ABC transporter solute-binding protein
MSMEG_1603	Nucleotide metabolism	Purine metabolism	Guanine ribonucleotide biosynthesis IMP => GDP,GTP	Uncharacterized oxidoreductase MSMEG_1603/MSMEI_1564
MSMEG_4668				Oxidoreductase alpha (Molybdopterin) subunit
MSMEG_5776				Phosphate-specific transport system accessory protein PhoU
MSMEG_2471	Carbohydrate metabolism	Central carbohydrate metabolism	Pyruvate oxidation, pyruvate => acetyl-CoA	Pyruvate dehydrogenase E1 component
MSMEG_2416				Cell division initiation protein
MSMEG_0639				Oligopeptide transport ATP-binding protein AppF
MSMEG_4906				ThiS family protein
MSMEG_6074				Cysteine--tRNA ligase
MSMEG_2974				Peptidyl-prolyl cis-trans isomerase
MSMEG_4232				UDP-N-acetylmuramoyl-L-alanyl-D-glutamate--2,6-diaminopimelate ligase
MSMEG_5426				Bifunctional protein GlmU
MSMEG_1353				ABC1 family protein
MSMEG_1826				dTDP-RhA:a-D-GlcNAc-diphosphoryl polyprenol, a-3-L-rhamnosyl transferase
MSMEG_0937				Sensory transduction protein RegX3
MSMEG_4269				Asparagine synthase (Glutamine-hydrolyzing)
MSMEG_6363				Cysteine desulfurase family protein
MSMEG_5937	Xenobiotics biodegradation	Aromatics degradation	Trans-cinnamate degradation, trans-cinnamate => acetyl-CoA	4-hydroxy-2-oxovalerate aldolase 2
MSMEG_2111	Amino acid metabolism	Aromatic amino acid metabolism	Phenylalanine biosynthesis, chorismate => phenylalanine	Secreted chorismate mutase
MSMEG_0690				Iron-sulfur cluster-binding protein
MSMEG_3042				Bifunctional protein PyrR
MSMEG_5222				Ribosome-binding ATPase YchF
MSMEG_3897				Pup deamidase/depupylase
MSMEG_4695				Protozoan/cyanobacterial globin family protein
MSMEG_4340				NAD/mycothiol-dependent formaldehyde dehydrogenase
MSMEG_2399				Uracil-DNA glycosylase
MSMEG_3654				Protein translocase subunit SecA 2
MSMEG_1819	Nucleotide metabolism	Purine metabolism	Inosine monophosphate biosynthesis, PRPP + glutamine => IMP	N5-carboxyaminoimidazole ribonucleotide synthase
MSMEG_0110				Proton-translocating NAD(P)(+) transhydrogenase
MSMEG_6400				Probable conserved transmembrane protein
MSMEG_0402				Phenyloxazoline synthase MbtB
MSMEG_0732				Chaperone protein ClpB
MSMEG_5064				Malyl-CoA lyase
MSMEG_5129				1D-myo-inositol 2-acetamido-2-deoxy-alpha-D-glucopyranoside deacetylase
MSMEG_5676	Carbohydrate metabolism	Central carbohydrate metabolism	Citrate cycle (TCA cycle, Krebs cycle)	Citrate synthase (unknown stereospecificity)
MSMEG_3793				Translation initiation factor IF-3
MSMEG_4958	Amino acid metabolism	Lysine metabolism	Lysine biosynthesis, succinyl-DAP pathway, aspartate => lysine	Diaminopimelate decarboxylase
MSMEG_0416				Glutamyl-tRNA amidotransferase
MSMEG_5538	Amino acid metabolism	Other amino acid metabolism	GABA (gamma-Aminobutyrate) shunt	[NADP+] succinate-semialdehyde dehydrogenase
MSMEG_3880				Nitrilase/cyanide hydratase and apolipoprotein N-acyltransferase
MSMEG_4185	Amino acid metabolism	Cysteine and methionine metabolism	Methionine biosynthesis, apartate => homoserine => methionine	Methionine synthase
MSMEG_6772				Homoserine O-acetyltransferase
MSMEG_5150				Putative pterin-4-alpha-carbinolamine dehydratase
MSMEG_1890	Amino acid metabolism	Aromatic amino acid metabolism	Shikimate pathway, phosphoenolpyruvate + erythrose-4P => chorismate	3-phosphoshikimate 1-carboxyvinyltransferase
MSMEG_4362				Universal stress protein family protein
MSMEG_0948				UPF0336 protein MSMEG_0948
MSMEG_1827				Hydrolase, nudix family protein, putative
MSMEG_0229	Amino acid metabolism	Cysteine and methionine metabolism	Valine/isoleucine biosynthesis, pyruvate => valine / 2-oxobutanoate => isoleucine	Dihydroxy-acid dehydratase
MSMEG_5441				Methionine--tRNA ligase
MSMEG_1703				Amidohydrolase
MSMEG_1479				Putative S-adenosyl-L-methionine-dependent methyltransferase MSMEG_1479/MSMEI_1443
MSMEG_3100				OpcA protein
MSMEG_5080				Alpha-maltose-1-phosphate synthase
MSMEG_1671	Carbohydrate metabolism	Central carbohydrate metabolism	Citrate cycle (TCA cycle, Krebs cycle)	Succinate dehydrogenase hydrophobic membrane anchor protein SdhD
MSMEG_1344				Protein translocase subunit SecE
MSMEG_1060				Putative Lsr2 protein
MSMEG_5209				Hydrolase, alpha/beta fold family protein
MSMEG_6385				Decaprenylphosphoryl-2-keto-beta-D-erythro-pentose reductase
MSMEG_6207				Polyketide cyclase
MSMEG_4921	Carbohydrate metabolism	Other carbohydrate metabolism	Ethylmalonyl pathway	Methylmalonyl-CoA epimerase
MSMEG_2765	Nucleotide metabolism	Purine metabolism	Pyrimidine deoxyribonuleotide biosynthesis, CDP/CTP => dCDP/dCTP,dTDP/dTTP	Deoxyuridine 5'-triphosphate nucleotidohydrolase
MSMEG_4907				Mov34/MPN/PAD-1 family protein
MSMEG_0884				Glyoxalase family protein
MSMEG_3056				ABC transporter ATP-binding protein
MSMEG_1051				Immunogenic protein MPB64/MPT64
MSMEG_3873				Cobalamin biosynthesis protein cobIJ
MSMEG_5520				Bac_luciferase domain-containing protein
MSMEG_6595				Secreted protein
MSMEG_5058				ABC transporter, ATP-binding protein SugC
MSMEG_4978	Energy metabolism	Sulfur metabolism	Assimilatory sulfate reduction, sulfate => H2S	Multifunctional fusion protein
MSMEG_6423				Glycerophosphoryl diester phosphodiesterase family protein
MSMEG_2784				Peptide-methionine (R)-S-oxide reductase
MSMEG_0408				Polyketide synthase
MSMEG_5695				Glutathione S-transferase
MSMEG_4715				Acyl-CoA dehydrogenase
MSMEG_6630				Uncharacterized protein MSMEG_6630
MSMEG_0314	Carbohydrate metabolism	Central carbohydrate metabolism	Pentose phosphate pathway (Pentose phosphate cycle)	Glucose-6-phosphate 1-dehydrogenase
MSMEG_2379	Amino acid metabolism	Cysteine and methionine metabolism	Leucine biosynthesis, 2-oxoisovalerate => 2-oxoisocaproate	3-isopropylmalate dehydrogenase
MSMEG_4042				Transcriptional regulator, GntR family protein
MSMEG_3199	Metabolism of cofactors and vitamins	Cofactor and vitamin metabolism	NAD biosynthesis, aspartate => NAD	Quinolinate synthase
MSMEG_6649				Methylenetetrahydrofolate reductase
MSMEG_3265				Erythritol/L-threitol dehydrogenase
MSMEG_5274	Nucleotide metabolism	Purine metabolism	Inosine monophosphate biosynthesis, PRPP + glutamine => IMP	Formate-dependent phosphoribosylglycinamide formyltransferase
MSMEG_2026				Short chain dehydrogenase
MSMEG_1041	Amino acid metabolism	Serine and threonine metabolism	Serine biosynthesis, glycerate-3P => serine	Phosphoserine phosphatase
MSMEG_4258	Amino acid metabolism	Aromatic amino acid metabolism	Tryptophan biosynthesis, chorismate => tryptophan	Anthranilate phosphoribosyltransferase
MSMEG_6195				Ion-transporting ATPase
MSMEG_4240	Biosynthesis of terpenoids and polyketides	Terpenoid backbone biosynthesis	C10-C20 isoprenoid biosynthesis, bacteria	Polyprenyl synthetase
MSMEG_5423				Transcription-repair-coupling factor
MSMEG_6558				Putative enoyl-CoA hydratase
MSMEG_4911				Nicotinate phosphoribosyltransferase
MSMEG_3478				Aminopyrimidine aminohydrolase
MSMEG_2769				Trk system potassium uptake protein TrkA
MSMEG_0836				Putative glutamate--cysteine ligase 2-1
MSMEG_3138				Thioredoxin
MSMEG_2744				Thymidylate synthase
MSMEG_3740				Pseudouridine synthase
MSMEG_5404				Propionate--CoA ligase
MSMEG_3641				VWFA domain-containing protein
MSMEG_0131				AMP-binding enzyme, putative
MSMEG_5086				Very-long-chain acyl-CoA synthetase
MSMEG_1133				Bifunctional short chain isoprenyl diphosphate synthase
MSMEG_1930				DEAD/DEAH box helicase
MSMEG_5211				Aminotransferase class-III
MSMEG_6024				Acetoacetyl-CoA synthase
MSMEG_5136				Helix-turn-helix motif
MSMEG_2367				Aspartyl/glutamyl-tRNA(Asn/Gln) amidotransferase subunit B
MSMEG_4722				Short-chain dehydrogenase
MSMEG_5191				Siderophore binding protein
MSMEG_3890				Pup--protein ligase
MSMEG_5006				Phosphohistidine phosphatase
MSMEG_6203	Amino acid metabolism	Cysteine and methionine metabolism	Cysteine biosynthesis, serine => cysteine	Cysteine synthase/cystathionine beta-synthase family protein
MSMEG_4626				Ribonuclease E
MSMEG_4752				DUF3618 domain-containing protein
MSMEG_2629				Ribosome-binding factor A
MSMEG_2201				Enoyl-CoA hydratase 2
MSMEG_4188				Short chain dehydrogenase
MSMEG_1366				ABC transporter, ATP-binding protein
MSMEG_3773	Amino acid metabolism	Lysine metabolism	Lysine biosynthesis, succinyl-DAP pathway, aspartate => lysine	Acetylornithine aminotransferase
MSMEG_4617	Metabolism of cofactors and vitamins	Cofactor and vitamin metabolism	NAD biosynthesis, aspartate => NAD	Glutamine-dependent NAD(+) synthetase
MSMEG_1931				tRNA-(MS[2]IO[6]A)-hydroxylase MiaE-like protein
MSMEG_3261				Thioesterase
MSMEG_0531	Amino acid metabolism	Cysteine and methionine metabolism	Leucine degradation, leucine => acetoacetate + acetyl-CoA	Putative acyl-CoA dehydrogenase
MSMEG_3677				Non-specific serine/threonine protein kinase
MSMEG_2787				Putative riboflavin biosynthesis protein RibD
MSMEG_6596				Methylenetetrahydrofolate reductase
MSMEG_2431				Amidohydrolase 3
MSMEG_2083	Amino acid metabolism	Histidine metabolism	Histidine biosynthesis, PRPP => histidine	Histidinol-phosphatase
MSMEG_5638				Metallo-beta-lactamase family protein
MSMEG_6096	Metabolism of cofactors and vitamins	Cofactor and vitamin metabolism	Coenzyme A biosynthesis, pantothenate => CoA	Type III pantothenate kinase
MSMEG_1543				Eptc-inducible aldehyde dehydrogenase
MSMEG_6761				Glycerol-3-phosphate dehydrogenase
MSMEG_2667				HpcH/HpaI aldolase/citrate lyase family protein, putative
MSMEG_2597				Aldehyde dehydrogenase
MSMEG_0381				Mmp14a protein
MSMEG_1029				Probable transcriptional regulatory protein
MSMEG_1753	Amino acid metabolism	Cysteine and methionine metabolism	Methionine salvage pathway	Adenosylhomocysteine nucleosidase
MSMEG_1996				N5,N10-methylenetetrahydromethanopterin reductase-related protein
MSMEG_1398			Ribosome, bacteria	30S ribosomal protein S12
MSMEG_2392				Phosphoenolpyruvate guanylyltransferase
MSMEG_5939	Xenobiotics biodegradation	Aromatics degradation	Trans-cinnamate degradation, trans-cinnamate => acetyl-CoA	Acetaldehyde dehydrogenase 2
MSMEG_3782				Endoribonuclease L-PSP, putative
MSMEG_1830	Energy metabolism	Methane metabolism	F420 biosynthesis	Phosphoenolpyruvate transferase
MSMEG_3222				Phosphatidylglycerol--prolipoprotein diacylglyceryl transferase
MSMEG_4126				Hydrolase, isochorismatase family protein
MSMEG_0250				Trehalose monomycolate exporter MmpL3
MSMEG_0754				DUF3151 domain-containing protein
MSMEG_1829				Bifunctional F420 biosynthesis protein FbiB
MSMEG_3208	Amino acid metabolism	Histidine metabolism	Histidine biosynthesis, PRPP => histidine	Imidazole glycerol phosphate synthase subunit HisH
MSMEG_2276				Hydrogenase expression/formation protein HypE
MSMEG_1475				Bac_luciferase domain-containing protein
MSMEG_0978				Aminotransferase, class V superfamily protein
MSMEG_3287				Hydrolase, alpha/beta fold family protein
MSMEG_5224	Biosynthesis of terpenoids and polyketides	Terpenoid backbone biosynthesis	C5 isoprenoid biosynthesis, non-mevalonate pathway	4-hydroxy-3-methylbut-2-enyl diphosphate reductase
MSMEG_2079				Alcohol dehydrogenase
MSMEG_0404				Sigma associated protein
MSMEG_6411				BPH_3 domain-containing protein
MSMEG_6187				Endonuclease III
MSMEG_5828				Probable M18 family aminopeptidase 2
MSMEG_6598	Metabolism of cofactors and vitamins	Cofactor and vitamin metabolism	Riboflavin biosynthesis, GTP => riboflavin/FMN/FAD	6,7-dimethyl-8-ribityllumazine synthase
MSMEG_4320				Alkyl hydroperoxide reductase/ Thiol specific antioxidant/ Mal allergen
MSMEG_2779				DUF3000 domain-containing protein
MSMEG_1512	Biosynthesis of terpenoids and polyketides	Polyketide sugar unit biosynthesis	dTDP-L-rhamnose biosynthesis	dTDP-glucose 4,6-dehydratase
MSMEG_3750				NAD kinase
MSMEG_5435				Putative ligase MSMEG_5435/MSMEI_5285
MSMEG_6092				Lsr2 protein
MSMEG_0976				CcoQ/FixQ family Cbb3-type cytochrome c oxidase assembly chaperone
MSMEG_1342				UPF0336 protein MSMEG_1342
MSMEG_2400			Ribosome, bacteria	50S ribosomal protein L28
MSMEG_2092				D-aminopeptidase
MSMEG_5662				DNA-binding response regulator PrrA
MSMEG_4714				Enoyl-CoA hydratase 2
MSMEG_2413				Putative methyltransferase
MSMEG_3044	Nucleotide metabolism	Pyrimidine metabolism	Uridine monophosphate biosynthesis, glutamine (+ PRPP) => UMP	Dihydroorotase
MSMEG_3419				Ferritin-like domain-containing protein
MSMEG_4999				Bacterial extracellular solute-binding protein, family protein 5
MSMEG_5831	Nucleotide metabolism	Purine metabolism	Inosine monophosphate biosynthesis, PRPP + glutamine => IMP	Phosphoribosylformylglycinamidine synthase subunit PurQ
MSMEG_5073				Putative O-methyltransferase MSMEG_5073/MSMEI_4947
MSMEG_6369				O-antigen export system, permease protein
MSMEG_3150				3-oxoacyl-[acyl-carrier-protein] reductase MabA
MSMEG_2106				Putative transcriptional regulator
MSMEG_5722				DUF2188 domain-containing protein
MSMEG_2788				ATP/GTP-binding integral membrane protein
MSMEG_0703				MDMPI_N domain-containing protein
MSMEG_6760				Polyketide cyclase
MSMEG_0033				Protein phosphatase 2C
MSMEG_1836	Carbohydrate metabolism	Other carbohydrate metabolism	Ascorbate biosynthesis, plants, glucose-6P => ascorbate	Mannose-6-phosphate isomerase
MSMEG_0127				Oxidoreductase, zinc-binding dehydrogenase family protein
				Trypsin
MSMEG_6071				Metallo-beta-lactamase superfamily protein
MSMEG_1216				ABC-type transport system periplasmic substrate-binding protein
MSMEG_6440				FAD-containing monooxygenase EthA
MSMEG_0062				ESX-1 secretion system protein EccCb1
MSMEG_2037				Bac_luciferase domain-containing protein
MSMEG_0924				Hydrolase, carbon-nitrogen family protein
MSMEG_6277				Lipid II isoglutaminyl synthase (glutamine-hydrolyzing) subunit GatD
MSMEG_5735				Alpha-keto-acid decarboxylase
MSMEG_5873				ABC transporter
MSMEG_1981				Nitroreductase family deazaflavin-dependent oxidoreductase
MSMEG_4401				Phosphonoacetaldehyde hydrolase
MSMEG_5175				NAD-dependent protein deacylase Sir2
MSMEG_5215				Nitroreductase
MSMEG_5225				Lipid droplet-associated protein
MSMEG_4464				Modulator of DNA gyrase
MSMEG_6947				Chromosomal replication initiator protein DnaA
MSMEG_1048	Amino acid metabolism	Lysine metabolism	Lysine degradation, lysine => saccharopine => acetoacetyl-CoA	Probable enoyl-CoA hydratase
MSMEG_0138				Virulence factor Mce family protein
MSMEG_2200				Formyltetrahydrofolate deformylase
MSMEG_3059				Esterase
MSMEG_1049				Methyltransferase, UbiE/COQ5 family protein
MSMEG_0369				DUF4194 domain-containing protein
				Keratin, type I cytoskeletal 9
MSMEG_6394				Carboxylesterase Culp6 homolog
MSMEG_5325				Transcription elongation factor GreB
MSMEG_2362				DNA ligase A
MSMEG_0858				Cell division control protein Cdc48
MSMEG_2436				RNA-binding protein KhpA
MSMEG_6452	Amino acid metabolism	Other amino acid metabolism	GABA (gamma-Aminobutyrate) shunt	[NADP+] succinate-semialdehyde dehydrogenase
MSMEG_6082				Carbonic anhydrase
MSMEG_6507	Carbohydrate metabolism	Other carbohydrate metabolism	Trehalose biosynthesis, D-glucose 1P => trehalose	Glycogen debranching enzyme GlgX
MSMEG_6103	Metabolism of cofactors and vitamins	Cofactor and vitamin metabolism	Tetrahydrofolate biosynthesis, GTP => THF	Dihydropteroate synthase
MSMEG_1028				Geranylgeranyl reductase
MSMEG_3376				Beta-lactamase
MSMEG_4497				PhoH family protein
MSMEG_5283				Hydrolase, CocE/NonD family protein
MSMEG_6128				Two-component system response regulator
MSMEG_0759	Nucleotide metabolism	Purine metabolism	Adenine ribonucleotide biosynthesis, IMP => ADP,ATP	Adenylosuccinate synthetase
MSMEG_0975				CbiA domain-containing protein
MSMEG_2729				tRNA-2-methylthio-N(6)-dimethylallyladenosine synthase
MSMEG_1383				Endonuclease IV
MSMEG_6730				Putative oxidoreductase YdbC
MSMEG_1954				ABC1 family protein
MSMEG_0863				Short chain dehydrogenase
MSMEG_4187				Cell envelope protein
MSMEG_0640				Oligopeptide transport ATP-binding protein OppD
MSMEG_6822				Beta-lactamase
MSMEG_3808				UvrABC system protein A
MSMEG_6804				Sugar ABC transporter substrate-binding protein
MSMEG_5504				Conserved secreted protein
MSMEG_1922	Amino acid metabolism	Aromatic amino acid metabolism	Shikimate pathway, phosphoenolpyruvate + erythrose-4P => chorismate	3-dehydroquinate dehydratase
MSMEG_6337				Phosphotransferase enzyme family protein
MSMEG_0411				Acyl-CoA synthase
MSMEG_0766	Nucleotide metabolism	Purine metabolism	Inosine monophosphate biosynthesis, PRPP + glutamine => IMP	Biotin carboxylase
MSMEG_3496				MmpL4 protein
MSMEG_3753				Hydrolase
				Keratin, type I cytoskeletal 10
MSMEG_4180	Amino acid metabolism	Histidine metabolism	Histidine biosynthesis, PRPP => histidine	ATP phosphoribosyltransferase
MSMEG_0929				ErfK/YbiS/YcfS/YnhG family protein
MSMEG_2593				Gnat-family protein acetyltransferase
MSMEG_0688				Aspartate aminotransferase
MSMEG_1702				Peptidase M20 domain-containing protein 2
MSMEG_2735	Amino acid metabolism	Lysine metabolism	Lysine biosynthesis, succinyl-DAP pathway, aspartate => lysine	Diaminopimelate epimerase
MSMEG_2964				Adenine phosphoribosyltransferase
MSMEG_0692				Molecular chaperone
MSMEG_1291				Putative oxidoreductase
MSMEG_1957				Hydrolase
MSMEG_6276				Lipid II isoglutaminyl synthase (glutamine-hydrolyzing) subunit MurT
MSMEG_1522			Ribosome, bacteria	30S ribosomal protein S11
MSMEG_6202				Secreted protein
MSMEG_4193				Phosphoglycerate mutase family protein
MSMEG_2540				Uridylate kinase
MSMEG_6935				N-acetylmuramoyl-L-alanine amidase
MSMEG_1476				Signal peptide peptidase SppA, 67K type
MSMEG_0629				Trans-aconitate 2-methyltransferase
MSMEG_6114				Inorganic pyrophosphatase
MSMEG_5328				dUTPase
MSMEG_6900				Penicillin-binding protein 1A
MSMEG_4948				Sua5/YciO/YrdC/YwlC family protein
MSMEG_5114				Acyl-CoA synthase
MSMEG_6518				Uncharacterized protein MSMEG_6518/MSMEI_6344
MSMEG_0922				Deoxyribose-phosphate aldolase
MSMEG_4528	Energy metabolism	Sulfur metabolism	Assimilatory sulfate reduction, sulfate => H2S	Adenosine 5'-phosphosulfate reductase
MSMEG_5440				Deoxyribonuclease
MSMEG_6514				Maltokinase
MSMEG_1822				Biotin--[biotin carboxyl-carrier protein] ligase
MSMEG_2983				Secreted protein
MSMEG_5430				Retinol dehydrogenase 13
MSMEG_1873	Nucleotide metabolism	Purine metabolism	Pyrimidine deoxyribonuleotide biosynthesis, CDP/CTP => dCDP/dCTP,dTDP/dTTP	dTMP kinase
MSMEG_4705	Lipid metabolism	Lipid metabolism	Triacylglycerol biosynthesis	Diacylglycerol O-acyltransferase
MSMEG_2121				Multiphosphoryl transfer protein (MTP)
MSMEG_5732				Monooxygenase
MSMEG_4243				Non-specific serine/threonine protein kinase
MSMEG_0371				Enoyl-CoA hydratase 2
MSMEG_3215				ABC-type molybdenum transport system, ATPase component/photorepair protein PhrA
MSMEG_6756				Glycerol kinase
MSMEG_6285			DNA polymerase III complex, bacteria	DNA polymerase III subunit gamma/tau
MSMEG_2691	Amino acid metabolism	Arginine and proline metabolism	Ornithine biosynthesis, glutamate => ornithine	Acetyltransferase, gnat family protein
MSMEG_3148				DUF58 domain-containing protein
MSMEG_2414	Metabolism of cofactors and vitamins	Cofactor and vitamin metabolism	Coenzyme A biosynthesis, pantothenate => CoA	Phosphopantetheine adenylyltransferase
MSMEG_5454				Choloylglycine hydrolase, putative
MSMEG_3184	Carbohydrate metabolism	Other carbohydrate metabolism	Trehalose biosynthesis, D-glucose 1P => trehalose	Malto-oligosyltrehalose trehalohydrolase
MSMEG_3081				Probable cell division protein WhiA
MSMEG_0645				Putative beta-1,3-glucanase
MSMEG_0053				CbiA domain-containing protein
MSMEG_5513				Non-specific serine/threonine protein kinase
MSMEG_4584	Amino acid metabolism	Arginine and proline metabolism	Proline biosynthesis, glutamate => proline	Gamma-glutamyl phosphate reductase
MSMEG_3066	Carbohydrate metabolism	Central carbohydrate metabolism	Pentose phosphate pathway (Pentose phosphate cycle)	Ribulose-phosphate 3-epimerase
MSMEG_0595				Glycolate oxidase
MSMEG_3152	Metabolism of cofactors and vitamins	Cofactor and vitamin metabolism	Heme biosynthesis, plants and bacteria, glutamate => heme	Coproporphyrin III ferrochelatase
MSMEG_4909				DUF2017 domain-containing protein
MSMEG_3140				ABC transporter ATP-binding protein, possibly in EF-3 subfamily protein
MSMEG_1568				Glutamine--fructose-6-phosphate aminotransferase [isomerizing]
MSMEG_3229				DUF4190 domain-containing protein
MSMEG_6352				DUF4334 domain-containing protein
MSMEG_3619				Short chain dehydrogenase
MSMEG_0491				Transcriptional regulator, LacI family protein
MSMEG_1483				Protein translocase subunit SecY
MSMEG_5515	Nucleotide metabolism	Purine metabolism	Inosine monophosphate biosynthesis, PRPP + glutamine => IMP	Bifunctional purine biosynthesis protein PurH
MSMEG_0682				Maleylpyruvate isomerase family mycothiol-dependent enzyme
MSMEG_1424				Pre-mycofactocin synthase
MSMEG_2249				Bac_luciferase domain-containing protein
MSMEG_1963				Putative transcriptional regulatory protein
MSMEG_0832				Peptide deformylase
MSMEG_0225				MmpL4 protein
MSMEG_3908				Thioesterase
MSMEG_2174				DNA helicase
MSMEG_0456				Topoisomerase subunit TopoM
MSMEG_6904				Inositol-3-phosphate synthase
MSMEG_3758				Tyrosine--tRNA ligase
MSMEG_1038				GTP cyclohydrolase II
MSMEG_0862				Molybdopterin molybdenumtransferase
MSMEG_6938				ParB-like partition proteins
MSMEG_2771				Trk system potassium uptake protein TrkA
MSMEG_2670	Nucleotide metabolism	Purine metabolism	Pyrimidine deoxyribonuleotide biosynthesis, CDP/CTP => dCDP/dCTP,dTDP/dTTP	Thymidylate synthase
MSMEG_3829				Esterase
MSMEG_3980				Transcriptional regulator, GntR family protein
MSMEG_3046	Nucleotide metabolism	Pyrimidine metabolism	Uridine monophosphate biosynthesis, glutamine (+ PRPP) => UMP	Carbamoyl-phosphate synthase small chain
MSMEG_1115	Metabolism of cofactors and vitamins	Cofactor and vitamin metabolism	Menaquinone biosynthesis, chorismate => menaquinol	Demethylmenaquinone methyltransferase
MSMEG_2117				Beta-glucoside-specific EII permease
MSMEG_5677				MDMPI_N domain-containing protein
MSMEG_1642				ABC transporter, ATP-binding protein
MSMEG_6106				Epoxide hydrolase
MSMEG_2443				DUF2469 family protein
MSMEG_6511				Acyl-CoA dehydrogenase domain protein
MSMEG_3175				Pseudouridine synthase
MSMEG_2620				Glyoxalase_6 domain-containing protein
MSMEG_3430				SAM-dependent methyltransferase
MSMEG_0915				Polyphosphate kinase 2 superfamily protein
MSMEG_1736				Glycerol-3-phosphate dehydrogenase
MSMEG_1735				Dihydrolipoamide dehydrogenase
MSMEG_6279				Recombination protein RecR
MSMEG_2684	Amino acid metabolism	Lysine metabolism	Lysine biosynthesis, succinyl-DAP pathway, aspartate => lysine	4-hydroxy-tetrahydrodipicolinate synthase
MSMEG_1655				Hydrolase, alpha/beta fold family protein, putative
MSMEG_6926				tRNA adenylyltransferase
MSMEG_5055				NAD-dependent malic enzyme
MSMEG_0786				Serine/threonine-protein kinase PknG
MSMEG_3030	Amino acid metabolism	Aromatic amino acid metabolism	Shikimate pathway, phosphoenolpyruvate + erythrose-4P => chorismate	Chorismate synthase
MSMEG_5834				Metallo-beta-lactamase superfamily protein
MSMEG_1672	Carbohydrate metabolism	Central carbohydrate metabolism	Citrate cycle (TCA cycle, Krebs cycle)	Succinate dehydrogenase, cytochrome b556 subunit
MSMEG_2746				Conserved hypothetical alanine and leucine rich protein
MSMEG_6409				Acyltransferase family protein
MSMEG_5580				Non-homologous end joining protein Ku
MSMEG_1519				Translation initiation factor IF-1
MSMEG_3580	Lipid metabolism	Lipid metabolism	Triacylglycerol biosynthesis	Antigen 85-C
MSMEG_2394	Amino acid metabolism	Cysteine and methionine metabolism	Cysteine biosynthesis, homocysteine + serine => cysteine	Putative cystathionine gamma-synthase
MSMEG_3883				5'-3' exonuclease
MSMEG_0028				Serine/threonine-protein kinase PknB
MSMEG_4305				Phosphoglycerate mutase
MSMEG_6039				3-ketosteroid-9-alpha-monooxygenase, ferredoxin reductase component
MSMEG_6110				Hypoxanthine phosphoribosyltransferase
MSMEG_1803				RsbW protein
MSMEG_6137				Non-ribosomal peptide synthetase
MSMEG_4826	Amino acid metabolism	Cysteine and methionine metabolism	Leucine degradation, leucine => acetoacetate + acetyl-CoA	Putative acyl-CoA dehydrogenase
MSMEG_6280				Nucleoid-associated protein MSMEG_6280
MSMEG_4997				ABC transporter, ATP-binding protein OppD
MSMEG_1805				GNAT family N-acetyltransferase
MSMEG_6330	Amino acid metabolism	Aromatic amino acid metabolism	Tyrosine biosynthesis, chorismate => tyrosine	Prephenate dehydrogenase
MSMEG_0936				Signal-transduction histidine kinase SenX3
MSMEG_2936				Hydrolase, nudix family protein
MSMEG_0166				GntR-family protein transcriptional regulator
MSMEG_6815				Secreted protein
MSMEG_4303				Methyltransferase
MSMEG_6597				Hydrolase of the alpha/beta superfamily protein
MSMEG_5614				3-keto-5-aminohexanoate cleavage protein
MSMEG_2685				Ribonuclease J
MSMEG_6425				Rhodanese-like domain protein
MSMEG_3775	Amino acid metabolism	Arginine and proline metabolism	Ornithine biosynthesis, glutamate => ornithine	Arginine biosynthesis bifunctional protein ArgJ
MSMEG_0114				Extracellular solute-binding protein, family protein 3
MSMEG_2624				Ribosome maturation factor RimP
MSMEG_0092				Probable transcriptional regulatory protein
MSMEG_3512				CinA-like protein
MSMEG_6185				NTP pyrophosphohydrolase
MSMEG_3657				Succinate dehydrogenase
MSMEG_0970				Phosphoglycerate mutase family protein
MSMEG_6519				Pyridoxamine 5'-phosphate oxidase family protein
MSMEG_5903				Oxidoreductase, short chain dehydrogenase/reductase family protein
MSMEG_1073				Oxidoreductase, short-chain dehydrogenase/reductase family protein
MSMEG_0059				ESX-1 secretion system protein EccA1
MSMEG_5258	Lipid metabolism	Sterol biosynthesis	Steroid hormone biosynthesis, cholesterol => prognenolone => progesterone	Steroid delta-isomerase
MSMEG_1694				Uracil phosphoribosyltransferase
MSMEG_0775				Metallo-beta-lactamase superfamily protein
MSMEG_0083				Mycosin-1
MSMEG_0211				ABC transporter, ATP-binding protein
MSMEG_5291				Acyl-CoA synthase
MSMEG_5005				LprC protein
MSMEG_3054	Metabolism of cofactors and vitamins	Cofactor and vitamin metabolism	Coenzyme A biosynthesis, pantothenate => CoA	Coenzyme A biosynthesis bifunctional protein CoaBC
MSMEG_3207	Amino acid metabolism	Histidine metabolism	Histidine biosynthesis, PRPP => histidine	Imidazoleglycerol-phosphate dehydratase
MSMEG_2942				Glyoxalase/bleomycin resistance protein/dioxygenase superfamily protein
MSMEG_3864				Cobaltochelatase, CobN subunit
MSMEG_5126				FO synthase
MSMEG_0484				Formamidase
MSMEG_3225				Ferredoxin-dependent glutamate synthase 1
MSMEG_6190				Metallo-beta-lactamase family protein
MSMEG_3043	Nucleotide metabolism	Pyrimidine metabolism	Uridine monophosphate biosynthesis, glutamine (+ PRPP) => UMP	Aspartate carbamoyltransferase
MSMEG_1567				Alpha/beta hydrolase
MSMEG_4273				Integral membrane protein
MSMEG_4633				Peptidase S9, prolyl oligopeptidase
MSMEG_2375				NAD(P)H:quinone oxidoreductase, type IV
MSMEG_6365				Bacterial proteasome activator
MSMEG_1205				Cyclopropane-fatty-acyl-phospholipid synthase 1
MSMEG_2438				tRNA (guanine-N(1)-)-methyltransferase
MSMEG_5198				Carnitinyl-CoA dehydratase
MSMEG_4698				Thioesterase
MSMEG_3558				Carboxymethylenebutenolidase
MSMEG_6098				Chalcone/stilbene synthase family protein
MSMEG_6073				Uncharacterized tRNA/rRNA methyltransferase MSMEG_6073/MSMEI_5913
MSMEG_4476				DUF302 domain-containing protein
MSMEG_1013				ATP-binding protein
MSMEG_5885				Short chain dehydrogenase
MSMEG_5156				Base excision DNA repair protein, HhH-GPD family protein
MSMEG_6283				FAD binding domain protein
MSMEG_1430				Transcriptional regulator, TetR family protein
MSMEG_2269				NHL repeat protein
MSMEG_0067				CbiA domain-containing protein
MSMEG_0029				Anthranilate synthase component 2
MSMEG_3500				Peroxide stress protein YaaA
MSMEG_6246				Probable hercynylcysteine sulfoxide lyase
MSMEG_3648	Carbohydrate metabolism	Other carbohydrate metabolism	Photorespiration	Glycine cleavage system H protein
MSMEG_1573				Bifunctional NAD(P)H-hydrate repair enzyme
MSMEG_6001	Amino acid metabolism	Lysine metabolism	Lysine degradation, lysine => saccharopine => acetoacetyl-CoA	Enoyl-CoA hydratase
MSMEG_3796				Lysylphosphatidylglycerol biosynthesis bifunctional protein LysX
MSMEG_2395				D-alanine--D-alanine ligase
MSMEG_1419				Mitomycin antibiotics/polyketide fumonisin biosynthesis protein
MSMEG_2417				DUF177 domain-containing protein
MSMEG_1011				Short chain dehydrogenase
MSMEG_3884				DUF4333 domain-containing protein
MSMEG_5706				DNA helicase
MSMEG_3027				Endolytic murein transglycosylase
MSMEG_6399	Lipid metabolism	Lipid metabolism	Triacylglycerol biosynthesis	Antigen 85-C
MSMEG_1254				DEAD/DEAH box helicase
MSMEG_6043				Trehalose 6-phosphate phosphatase
MSMEG_6307				Glutamine-binding periplasmic protein/glutamine transport system permease protein
MSMEG_2122				Dihydroxyacetone kinase, L subunit
MSMEG_1914				ECF RNA polymerase sigma factor SigH
MSMEG_4580				Ribosomal silencing factor RsfS
MSMEG_3655				ABC transporter, permease/ATP-binding protein
MSMEG_2119				N-acetylglucosamine-6-phosphate deacetylase
MSMEG_0219				RNA polymerase sigma factor
MSMEG_1210				HTH
MSMEG_6424				Probable conserved transmembrane protein
MSMEG_3155				Band 7 protein
MSMEG_0938				DUF3109 family protein
MSMEG_5236				Dienelactone hydrolase family protein
MSMEG_6686	Amino acid metabolism	Lysine metabolism	Lysine degradation, lysine => saccharopine => acetoacetyl-CoA	Glutaryl-CoA dehydrogenase
MSMEG_0382				Mmpl4b
MSMEG_2426				Nitrogen regulatory protein P-II
MSMEG_4493				GTPase Era
MSMEG_5239	Carbohydrate metabolism	Central carbohydrate metabolism	Gluconeogenesis, oxaloacetate => fructose-6P	Fructose-1,6-bisphosphatase
MSMEG_5511				von Willebrand factor, type A
MSMEG_1296	Nucleotide metabolism	Purine metabolism	Purine degradation, xanthine => urea	Uricase
MSMEG_5286				Dihydrodipicolinate reductase, N-terminus domain protein
MSMEG_0861	Lipid metabolism	Lipid metabolism	Phosphatidylethanolamine (PE) biosynthesis, PA => PS => PE	Phosphatidylserine decarboxylase proenzyme
MSMEG_6037				2-hydroxy-6-ketonona-2,4-dienedioic acid hydrolase
				Mycothiol acetyltransferase
MSMEG_3822				Regulatory protein GntR, HTH
MSMEG_5277	Amino acid metabolism	Lysine metabolism	Lysine degradation, lysine => saccharopine => acetoacetyl-CoA	Probable enoyl-CoA hydratase
MSMEG_2409				Alpha/beta hydrolase fold family protein
MSMEG_2975				Metallo-beta-lactamase family protein
MSMEG_1662				Taurine-pyruvate aminotransferase
MSMEG_6021				Xylose isomerase
MSMEG_2653	Metabolism of cofactors and vitamins	Cofactor and vitamin metabolism	Riboflavin biosynthesis, GTP => riboflavin/FMN/FAD	Riboflavin biosynthesis protein
MSMEG_4307				GTP cyclohydrolase 1 type 2 homolog
MSMEG_0048				Pyridoxamine 5'-phosphate oxidase family protein
MSMEG_5442				Glutamate dehydrogenase
MSMEG_3959				Transcriptional regulator
MSMEG_6467				DNA protection during starvation protein
MSMEG_6265				Transcriptional regulator
MSMEG_1010				Transcriptional regulator, TetR family protein
MSMEG_5727	Nucleotide metabolism	Purine metabolism	Purine degradation, xanthine => urea	Probable allantoicase
MSMEG_3064				Methionyl-tRNA formyltransferase
MSMEG_4280				Short chain dehydrogenase
MSMEG_0899				Prolyl oligopeptidase family protein
MSMEG_3308				Universal stress protein family protein, putative
MSMEG_4977				3'(2'),5'-bisphosphate nucleotidase, putative
MSMEG_1260				STAS domain-containing protein
MSMEG_3863				Pyridoxamine 5'-phosphate oxidase family protein
MSMEG_3772	Amino acid metabolism	Arginine and proline metabolism	Urea cycle	Ornithine carbamoyltransferase
MSMEG_6219				ATPase family protein associated with various cellular activities (AAA)
MSMEG_6740				1-aminocyclopropane-1-carboxylate deaminase
MSMEG_5923	Biosynthesis of terpenoids and polyketides	Terpenoid backbone biosynthesis	C5 isoprenoid biosynthesis, mevalonate pathway	Acetyl-CoA acetyltransferase
MSMEG_4916				Alpha-1,4-glucan:maltose-1-phosphate maltosyltransferase
MSMEG_2528				Glycerate kinase
MSMEG_5078	Carbohydrate metabolism	Other carbohydrate metabolism	Trehalose biosynthesis, D-glucose 1P => trehalose	Glucose-1-phosphate adenylyltransferase
MSMEG_5675	Metabolism of cofactors and vitamins	Cofactor and vitamin metabolism	Pyridoxal biosynthesis, erythrose-4P => pyridoxal-5P	Pyridoxine/pyridoxamine 5'-phosphate oxidase
MSMEG_5479				Type I antifreeze protein
MSMEG_0109				NAD(P) transhydrogenase subunit beta
MSMEG_4382				Dehydrogenase/reductase SDR family protein member 10
MSMEG_3099	Carbohydrate metabolism	Central carbohydrate metabolism	Pentose phosphate pathway (Pentose phosphate cycle)	6-phosphogluconolactonase
MSMEG_1762				Aldehyde dehydrogenase (NAD(+))
MSMEG_1514				Bac_luciferase domain-containing protein
MSMEG_3020				DUF3097 domain-containing protein
MSMEG_3596				ATPase
MSMEG_0824				DLH domain-containing protein
MSMEG_5176				Methyltransferase type 11
MSMEG_4121				GntR-family protein transcriptional regulator
MSMEG_0388				Macrocin-O-methyltransferase
				Keratin, type II cytoskeletal 1
MSMEG_1496				3-hydroxyisobutyrate dehydrogenase
MSMEG_1341				Enoyl-CoA hydratase 2
MSMEG_6044				Periplasmic binding proteins and sugar binding domain of the LacI family protein, putative
MSMEG_6003				Coenzyme A transferase, subunit B
MSMEG_6134				NADP-dependent fatty aldehyde dehydrogenase
MSMEG_1417				Glyoxalase family protein
MSMEG_5121				Aminotransferase
MSMEG_5886	Amino acid metabolism	Lysine metabolism	Lysine degradation, lysine => saccharopine => acetoacetyl-CoA	Enoyl-CoA hydratase
MSMEG_5784				Transcriptional regulatory protein
MSMEG_4934				Corrinoid adenosyltransferase
MSMEG_2033				Oxidoreductase, zinc-binding dehydrogenase family protein
MSMEG_0312	Carbohydrate metabolism	Central carbohydrate metabolism	Entner-Doudoroff pathway, glucose-6P => glyceraldehyde-3P + pyruvate	2-dehydro-3-deoxy-phosphogluconate aldolase
MSMEG_0401				Putative non-ribosomal peptide synthase
MSMEG_5691				DUF3027 domain-containing protein
MSMEG_2446				DUF2237 domain-containing protein
MSMEG_3683				DUF22 domain-containing protein
MSMEG_2963				Bacterial extracellular solute-binding protein, family protein 5
MSMEG_4652				D-oliose 4-ketoreductase
MSMEG_2965				GTP pyrophosphokinase
MSMEG_3019				zinc-ribbon_6 domain-containing protein
MSMEG_5048				Conserved membrane protein
MSMEG_0603				Putative acyl-CoA dehydrogenase
MSMEG_0551				ABC nitrate/sulfonate/bicarbonate transporter, ATPase subunit
MSMEG_6367				Galactofuranosyltransferase GlfT1
MSMEG_2019				Short-chain dehydrogenase/reductase SDR
MSMEG_3159	Carbohydrate metabolism	Other carbohydrate metabolism	Ethylmalonyl pathway	Methylmalonyl-CoA mutase large subunit
MSMEG_6388				Probable arabinosyltransferase B
MSMEG_6387				Probable arabinosyltransferase A
MSMEG_4463				CalR5 protein
MSMEG_2403				ATP-dependent DNA helicase RecG
MSMEG_2956				Carboxylic acid reductase
MSMEG_0108				Acyl-CoA dehydrogenase
MSMEG_0876				Short chain dehydrogenase
MSMEG_3073	Metabolism of cofactors and vitamins	Cofactor and vitamin metabolism	Riboflavin biosynthesis, GTP => riboflavin/FMN/FAD	6,7-dimethyl-8-ribityllumazine synthase
MSMEG_0445				Amidohydrolase family protein
MSMEG_1825	Biosynthesis of terpenoids and polyketides	Polyketide sugar unit biosynthesis	dTDP-L-rhamnose biosynthesis	dTDP-4-dehydrorhamnose reductase
MSMEG_5866				Alcohol dehydrogenase
MSMEG_5913				Dioxygenase
MSMEG_0091				Putative transcriptional regulator
MSMEG_5130				Probable monoacyl phosphatidylinositol tetramannoside-binding protein LpqW
MSMEG_0877	Amino acid metabolism	Lysine metabolism	Lysine biosynthesis, succinyl-DAP pathway, aspartate => lysine	Dihydrodipicolinate synthase
MSMEG_5726				HpcH_HpaI domain-containing protein
MSMEG_5545				DNA-(apurinic or apyrimidinic site) lyase
MSMEG_5017				Lipoprotein
MSMEG_6141				N-acyl-D-glutamate amidohydrolase
MSMEG_5057				SUFU domain-containing protein
MSMEG_1651				Homoserine O-acetyltransferase
MSMEG_1102				Twin-arginine translocation pathway signal
MSMEG_3217	Amino acid metabolism	Aromatic amino acid metabolism	Tryptophan biosynthesis, chorismate => tryptophan	Anthranilate synthase component 1
MSMEG_2042				Phosphotransferase enzyme family protein
MSMEG_5118				Nudix hydrolase
MSMEG_1510	Biosynthesis of terpenoids and polyketides	Polyketide sugar unit biosynthesis	dTDP-L-rhamnose biosynthesis	dTDP-4-dehydrorhamnose 3,5-epimerase
MSMEG_2630				DHH family protein
MSMEG_0221				Secreted protein
MSMEG_0946	Carbohydrate metabolism	Other carbohydrate metabolism	Galactose degradation, Leloir pathway, galactose => alpha-D-glucose-1P	NAD dependent epimerase/dehydratase family protein
MSMEG_3016				TGc domain-containing protein
MSMEG_4176				ATPase
MSMEG_0061				Ftsk/spoiiie family protein
MSMEG_3160				LAO/AO transport system ATPase
MSMEG_1077				Deazaflavin-dependent nitroreductase
MSMEG_3667				Carboxylic ester hydrolase
MSMEG_3738				GTPase Der
MSMEG_2415				Hemerythrin HHE cation binding region
MSMEG_2073				CAIB/BAIF family protein
MSMEG_5941				3-oxosteroid 1-dehydrogenase
MSMEG_4979	Energy metabolism	Sulfur metabolism	Assimilatory sulfate reduction, sulfate => H2S	Sulfate adenylyltransferase subunit 2
MSMEG_1645				NADH:flavin oxidoreductase/nadh oxidase
MSMEG_3608	Biosynthesis of terpenoids and polyketides	Terpenoid backbone biosynthesis	C5 isoprenoid biosynthesis, mevalonate pathway	Acetyl-CoA acetyltransferase
MSMEG_5413				Exopolyphosphatase
MSMEG_5199	Lipid metabolism	Fatty acid metabolism	beta-Oxidation	Putative acyl-CoA dehydrogenase
MSMEG_2267				Tetratricopeptide repeat domain protein
MSMEG_6587				ATP-dependent helicase HrpA
MSMEG_1621				Pyrimidine-specific ribonucleoside hydrolase RihA
MSMEG_2760	Carbohydrate metabolism	Central carbohydrate metabolism	Glycolysis (Embden-Meyerhof pathway), glucose => pyruvate	Polyphosphate glucokinase
MSMEG_3450				Haloacid dehalogenase, type II
MSMEG_4342				Metallo-beta-lactamase family protein
MSMEG_1918				Sensor histidine kinase
MSMEG_2105				ATP dependent DNA ligase
MSMEG_1701				Purine nucleoside phosphorylase
MSMEG_4671				ATP-dependent Clp protease ATP-binding subunit ClpX
MSMEG_4632				Saccharopine dehydrogenase
MSMEG_2932				HIT family protein hydrolase
MSMEG_4577				DegV family protein
MSMEG_6340				Short-chain dehydrogenase/reductase SDR
MSMEG_6317				Lipolytic enzyme, G-D-S-L
MSMEG_3492				Phosphodiesterase
MSMEG_6574				Peroxynitrite isomerase 1
MSMEG_5183				3-Hydroxyacyl-CoA dehydrogenase
MSMEG_6515				Trehalose synthase/amylase TreS
MSMEG_5734	Lipid metabolism	Sterol biosynthesis	Bile acid biosynthesis, cholesterol => cholate/chenodeoxycholate	Alpha-methylacyl-CoA racemase
MSMEG_0760				Thioesterase family protein
MSMEG_1529				Cutinase
MSMEG_2421				Osmotically inducible protein C
MSMEG_3107				ATP-grasp domain-containing protein
MSMEG_6725				ABC transporter, ATP-binding protein
MSMEG_4723				DUF853 domain-containing protein
MSMEG_1695	Carbohydrate metabolism	Other carbohydrate metabolism	Ascorbate biosynthesis, plants, glucose-6P => ascorbate	Phosphoglucomutase/phosphomannomutase
MSMEG_4568				Ribonuclease Z
MSMEG_6020				D-xylose-binding periplasmic protein
MSMEG_4578				Diglucosylglycerate octanoyltransferase
MSMEG_6451				Transcriptional regulator, ArsR family protein
MSMEG_4309				Low molecular weight protein-tyrosine-phosphatase
MSMEG_3040				Beta-lactamase
MSMEG_5285				Phospholipase, patatin family protein
MSMEG_2468	Energy metabolism	Carbon fixation	3-Hydroxypropionate bi-cycle	L-carnitine dehydratase/bile acid-inducible protein F
MSMEG_0252				tRNA (guanine-N(7)-)-methyltransferase
MSMEG_4226				UDP-N-acetylmuramate--L-alanine ligase
MSMEG_4128				Methyltransf_25 domain-containing protein
MSMEG_5892				Trehalose-6-phosphate synthase
MSMEG_4220				Pyridoxal phosphate homeostasis protein
MSMEG_6220				Lipoprotein
MSMEG_0973				Conserved membrane protein
MSMEG_6153			DNA polymerase III complex, bacteria	DNA polymerase III subunit delta'
MSMEG_2074				AB hydrolase-1 domain-containing protein
MSMEG_2500				SGNH_hydro domain-containing protein
MSMEG_1580				tRNA N6-adenosine threonylcarbamoyltransferase
MSMEG_5448				Arginine deiminase
MSMEG_6182				Phage holin family protein
MSMEG_6289				Trypsin
MSMEG_6779				MDMPI_N domain-containing protein
MSMEG_0717	Carbohydrate metabolism	Other carbohydrate metabolism	Galactose degradation, Leloir pathway, galactose => alpha-D-glucose-1P	Aldose 1-epimerase subfamily protein
MSMEG_5335				Formamidase
MSMEG_1643				PQQ-binding-like beta-propeller repeat protein
MSMEG_3200	Metabolism of cofactors and vitamins	Cofactor and vitamin metabolism	NAD biosynthesis, aspartate => NAD	L-aspartate oxidase
MSMEG_3489				SGNH_hydro domain-containing protein
MSMEG_1804				RNA polymerase sigma-F factor
MSMEG_6099				Probable conserved transmembrane protein rich in alanine
MSMEG_1835				TobH protein
MSMEG_3858				RNA polymerase-binding protein RbpA
MSMEG_1242				Cysteine desulfurase
MSMEG_5259				Thioredox_DsbH domain-containing protein
MSMEG_2360				4-coumarate:CoA ligase
MSMEG_0120				Probable transcriptional regulatory protein
MSMEG_4538				Cysteine desulfurase
MSMEG_5849				RelA_SpoT domain-containing protein
MSMEG_0373	Biosynthesis of terpenoids and polyketides	Terpenoid backbone biosynthesis	C5 isoprenoid biosynthesis, mevalonate pathway	3-ketoacyl-CoA thiolase
MSMEG_0384	Biosynthesis of terpenoids and polyketides	Polyketide sugar unit biosynthesis	dTDP-L-rhamnose biosynthesis	Glucose-1-phosphate thymidylyltransferase
MSMEG_0819	Nucleotide metabolism	Pyrimidine metabolism	Pyrimidine degradation, uracil => beta-alanine, thymine => 3-aminoisobutanoate	N-carbamoyl-L-amino acid amidohydrolase
MSMEG_4658				Sugar ABC transporter substrate-binding protein
MSMEG_2962				Protein-export membrane protein SecF
MSMEG_5210				Hydrolase
MSMEG_6208				Palmitoyl-CoA hydrolase
MSMEG_5028				HIT family protein
MSMEG_4484				Putative conserved transmembrane protein
MSMEG_5422				Nucleoside triphosphate pyrophosphohydrolase
MSMEG_4724				Oligoribonuclease
MSMEG_0007				DUF3566 domain-containing protein
MSMEG_1039				Periplasmic binding protein
MSMEG_3211	Amino acid metabolism	Histidine metabolism	Histidine biosynthesis, PRPP => histidine	Imidazole glycerol phosphate synthase subunit HisF
MSMEG_0270				Aminoglycoside phosphotransferase
MSMEG_6112				Hydrolase
MSMEG_3259				Acyl-CoA dehydrogenase
MSMEG_0628				Amidohydrolase family protein
MSMEG_1882	Lipid metabolism	Lipid metabolism	Triacylglycerol biosynthesis	Diacylglycerol O-acyltransferase
MSMEG_2164				Transcriptional regulator, putative
MSMEG_3246				Response regulator
MSMEG_1656				Exodeoxyribonuclease III
MSMEG_0313	Carbohydrate metabolism	Central carbohydrate metabolism	Entner-Doudoroff pathway, glucose-6P => glyceraldehyde-3P + pyruvate	Phosphogluconate dehydratase
MSMEG_2649				tRNA pseudouridine synthase B
MSMEG_3240				DNA-binding response regulator, LuxR family protein
MSMEG_2781	Metabolism of cofactors and vitamins	Cofactor and vitamin metabolism	Heme biosynthesis, plants and bacteria, glutamate => heme	Coproporphyrinogen III oxidase
MSMEG_6173				Morphological differentiation-associated protein
MSMEG_5061				Bacterial extracellular solute-binding protein
MSMEG_2753				DUF3099 domain-containing protein
MSMEG_4975				Flavin-nucleotide-binding protein
MSMEG_2358				tRNA-specific 2-thiouridylase MnmA
MSMEG_5103	Amino acid metabolism	Lysine metabolism	Lysine biosynthesis, succinyl-DAP pathway, aspartate => lysine	Succinyl-diaminopimelate desuccinylase
MSMEG_2785				Alpha-(1->3)-arabinofuranosyltransferase
MSMEG_1001				Acetyltransferase, gnat family protein, putative
MSMEG_1611				Transcriptional regulator, TetR family protein, putative
MSMEG_4296				Protease
MSMEG_5999				Short chain dehydrogenase
MSMEG_4570				CP_ATPgrasp_1 domain-containing protein
MSMEG_3221	Amino acid metabolism	Aromatic amino acid metabolism	Tryptophan biosynthesis, chorismate => tryptophan	Tryptophan synthase alpha chain
MSMEG_2437				Ribosome maturation factor RimM
MSMEG_3034				Metallopeptidase, M24 family protein
MSMEG_4142				Transcriptional repressor, TetR family protein, putative
MSMEG_0934				Histidine kinase
MSMEG_3872				Precorrin-8X methylmutase
MSMEG_6201				Peptidoglycan glycosyltransferase
MSMEG_5375				GntR-family protein transcriptional regulator
MSMEG_1739				Enoyl-CoA hydratase/isomerase family protein
MSMEG_6526				Pyridoxamine 5'-phosphate oxidase family protein
MSMEG_6036				Biphenyl-2,3-diol 1,2-dioxygenase
MSMEG_5287				Dehydrogenase
MSMEG_5087				Cytokinin riboside 5'-monophosphate phosphoribohydrolase
MSMEG_3706	Carbohydrate metabolism	Other carbohydrate metabolism	Glyoxylate cycle	Isocitrate lyase
MSMEG_2359				Methionine synthase, vitamin-B12 independent
MSMEG_0231				Thiamine_BP domain-containing protein
MSMEG_2196				Sensory box/response regulator
MSMEG_4190				Inositol monophosphatase family protein
MSMEG_1657				Tryptophan--tRNA ligase
MSMEG_0100				Phosphotyrosine protein phosphatase ptpb
MSMEG_3958				Bleomycin resistance protein
MSMEG_2176				Aminoacyl-tRNA hydrolase
MSMEG_2617				Hydrogenobyrinate a,c-diamide synthase
MSMEG_1608				Glycosyl transferase
MSMEG_0642				Hypothetical ABC transporter permease protein YliD
MSMEG_0238				O-acetylhomoserine/O-acetylserine sulfhydrylase
MSMEG_2723				Protein RecA
MSMEG_0309	Amino acid metabolism	Polyamine biosynthesis	GABA biosynthesis, eukaryotes, putrescine => GABA	Aldehyde dehydrogenase family protein
MSMEG_4214				Glutamine amidotransferase
MSMEG_2660				Transcriptional regulator, AsnC family protein
MSMEG_1387				Putative acyl-CoA dehydrogenase
MSMEG_3743				SpoOJ regulator protein
MSMEG_0762				Cytochrome P450 FAS1
MSMEG_0434				Aminoglycoside 2'-N-acetyltransferase
MSMEG_3079				Nucleotide-binding protein MSMEG_3079/MSMEI_3001
MSMEG_4284				TIGR01777 family protein
MSMEG_6366				O-antigen export system, ATP-binding protein
MSMEG_0954	Metabolism of cofactors and vitamins	Cofactor and vitamin metabolism	Heme biosynthesis, plants and bacteria, glutamate => heme	Uroporphyrinogen-III synthase
MSMEG_5896				Virulence factor Mce family protein
MSMEG_6258				Nitroreductase family protein
MSMEG_0711				Chaperone protein DnaJ
MSMEG_0764				Na+/H+ antiporter
MSMEG_2353				Secreted protein
MSMEG_1938				TIGR02569 family protein
MSMEG_0826				Phosphomethylpyrimidine synthase
MSMEG_3021				AAA ATPase, central region
MSMEG_2451				HAD-superfamily protein hydrolase, subfamily protein IIA
MSMEG_0782				Aminotransferase class-III
MSMEG_0939				Ppx/GppA phosphatase family protein
MSMEG_1268				Nudix hydrolase
MSMEG_2511				Siderophore utilization protein
MSMEG_4505				Heat-inducible transcription repressor HrcA
MSMEG_2116				PTS system, glucose-specific IIBC component
MSMEG_3877				Precorrin-4 C11-methyltransferase
MSMEG_6929				Integral membrane protein MviN, putative
MSMEG_4330				Short chain dehydrogenase
MSMEG_4717	Amino acid metabolism	Cysteine and methionine metabolism	Leucine degradation, leucine => acetoacetate + acetyl-CoA	Carboxyl transferase domain protein
MSMEG_5065				Mg/Co/Ni transporter MgtE
MSMEG_2271				Hydrogenase accessory protein HypB
MSMEG_6895			Ribosome, bacteria	30S ribosomal protein S18 2
MSMEG_5424				Transcriptional regulator, TetR family protein
MSMEG_3768				Macrolide-transport ATP-binding protein abc transporter
MSMEG_0792				Thiamine biosynthesis protein ThiS
MSMEG_2259				Carbon starvation protein A
MSMEG_3170				Conserved domain protein
MSMEG_1763				Leucine-responsive regulatory protein
MSMEG_1109	Metabolism of cofactors and vitamins	Cofactor and vitamin metabolism	Menaquinone biosynthesis, chorismate => menaquinol	2-succinyl-5-enolpyruvyl-6-hydroxy-3-cyclohexene-1-carboxylate synthase
MSMEG_5117				Proline dehydrogenase
MSMEG_0599				Acyl-CoA synthase
MSMEG_6303				Carboxylic ester hydrolase
MSMEG_1238				Type III restriction enzyme, res subunit
MSMEG_5250				CalR9 protein
MSMEG_2698				LEH domain-containing protein
MSMEG_2651				Alkanesulfonate monooxygenase family protein
MSMEG_1927				Cobyrinic Acid a,c-diamide synthase
MSMEG_3142				HTH-type transcriptional repressor AcnR
MSMEG_2536	Lipid metabolism	Fatty acid metabolism	Fatty acid biosynthesis, elongation	3-oxoacyl-[acyl-carrier-protein] reductase
MSMEG_0359				Alpha-(1->3)-arabinofuranosyltransferase
MSMEG_1492				Transcriptional regulator, MarR family protein
MSMEG_1958				Endopeptidase La
MSMEG_3017				Alpha-E domain-containing protein
MSMEG_3879				Short chain dehydrogenase
MSMEG_2553				Transcriptional regulator, TetR family protein
MSMEG_4827				Aminoglycoside phosphotransferase
MSMEG_0942				Thioesterase family protein
MSMEG_6129				HATPase_c domain-containing protein
MSMEG_4583				ATPase associated with various cellular activities
MSMEG_3209				Phosphoribosyl isomerase A
MSMEG_0917				DUF445 domain-containing protein
MSMEG_3473				Uracil phosphoribosyltransferase
MSMEG_3457				DoxD family protein/pyridine nucleotide-disulfide oxidoreductase
MSMEG_0552				Peroxiredoxin
MSMEG_4905				Cysteine synthase B
MSMEG_0691				Putative transcriptional regulatory protein
MSMEG_6439				Putative 4-hydroxy-4-methyl-2-oxoglutarate aldolase
MSMEG_3602				Ribose transport ATP-binding protein RbsA
MSMEG_6780				Phenazine biosynthesis protein PhzF
MSMEG_6038				Pigment production hydroxylase
MSMEG_3004				Deazaflavin-dependent nitroreductase
MSMEG_3532	Amino acid metabolism	Cysteine and methionine metabolism	Isoleucine biosynthesis, threonine => 2-oxobutanoate => isoleucine	Serine/threonine dehydratase family protein
MSMEG_0941				AP endonuclease, family protein 2
MSMEG_0235				Probable conserved membrane protein
MSMEG_0362				Amidohydrolase 2
MSMEG_0129				Cyclase/dehydrase family protein
MSMEG_0753				DUF4878 domain-containing protein
MSMEG_4221				Purine nucleoside phosphorylase
MSMEG_0542				Antar domain protein
MSMEG_6138				Aminopeptidase N
MSMEG_0095				Putative S-adenosyl-L-methionine-dependent methyltransferase MSMEG_0095/MSMEI_0092
MSMEG_4647				Carbohydrate kinase, PfkB, putative
MSMEG_5935				ATP-dependent DNA helicase
MSMEG_0933				D-inositol 3-phosphate glycosyltransferase
MSMEG_0736				Trehalose monomycolate transport factor A
MSMEG_4231				UDP-N-acetylmuramoyl-tripeptide--D-alanyl-D-alanine ligase
MSMEG_3459				Transmembrane protein
MSMEG_4235				Ribosomal RNA small subunit methyltransferase H
MSMEG_2402				Dihydroxyacetone kinase
MSMEG_6575				Beta-lactamase
MSMEG_5544				Oxidoreductase, short chain dehydrogenase/reductase family protein
MSMEG_0370				Nuclease
MSMEG_2539				Thiopurine S-methyltransferase (Tpmt) superfamily protein
MSMEG_3739	Nucleotide metabolism	Pyrimidine metabolism	Pyrimidine ribonucleotide biosynthesis, UMP => UDP/UTP,CDP/CTP	Cytidylate kinase
MSMEG_4227				UDP-N-acetylglucosamine--N-acetylmuramyl-(pentapeptide) pyrophosphoryl-undecaprenol N-acetylglucosamine transferase
MSMEG_5907				Acyl-CoA dehydrogenase
MSMEG_2363				Amino acid-binding ACT
MSMEG_6382				Decaprenylphosphoryl-beta-D-ribose oxidase
MSMEG_2393				Glycerol-3-phosphate dehydrogenase [NAD(P)+]
MSMEG_2603				3-carboxy-cis,cis-muconate cycloisomerase
MSMEG_5872				DNA-binding response regulator PhoP
MSMEG_3861				Amidohydrolase 3
MSMEG_1078				Hydrolase
MSMEG_0215				YhhW family protein
MSMEG_5703				Cyclic pyranopterin monophosphate synthase
MSMEG_2687				Carveol dehydrogenase
MSMEG_2118				Glucosamine-6-phosphate deaminase
MSMEG_4779				Probable regulatory protein
MSMEG_1074				Polysaccharide deacetylase
MSMEG_4702				ABC-type transporter, permease components
MSMEG_6418	Amino acid metabolism	Aromatic amino acid metabolism	Phenylalanine biosynthesis, chorismate => phenylalanine	Prephenate dehydratase
MSMEG_2666				Multimeric flavodoxin WrbA
MSMEG_4953				Putative transcriptional regulator
MSMEG_0943	Amino acid metabolism	Arginine and proline metabolism	Proline biosynthesis, glutamate => proline	Pyrroline-5-carboxylate reductase
MSMEG_3317				Dihydrodipicolinate reductase, N-terminus domain protein
MSMEG_3065				Ribosomal RNA small subunit methyltransferase B
MSMEG_0480				Transcriptional regulator, GntR family protein
MSMEG_6198				DNA-binding protein, putative
MSMEG_6474				Nucleoside-diphosphate-sugar epimerase
MSMEG_2826				PIN_8 domain-containing protein
MSMEG_2048				Alcohol dehydrogenase
MSMEG_5432				Peptidyl-tRNA hydrolase
MSMEG_6184				Hydrolase, alpha/beta fold family protein
MSMEG_1998				Hydrolase, alpha/beta fold family protein
MSMEG_0790				Hydrolase, NUDIX family protein
MSMEG_4756				Holo-[acyl-carrier-protein] synthase
MSMEG_0045				Putative ESX-1 scaffolding and assembly protein SaeB
MSMEG_0224				O-methyltransferase MdmC
MSMEG_0890				HD domain protein
MSMEG_3335				Transcriptional regulator, IclR family protein, putative
MSMEG_3204				Nitroreductase
MSMEG_4579				Phosphoglycerate mutase family protein
MSMEG_3250				ABC transporter, ATP-binding protein
MSMEG_2615				Chelatase
MSMEG_2578	Biosynthesis of terpenoids and polyketides	Terpenoid backbone biosynthesis	C5 isoprenoid biosynthesis, non-mevalonate pathway	1-deoxy-D-xylulose 5-phosphate reductoisomerase
MSMEG_5164				Zinc-type alcohol dehydrogenase-like protein
MSMEG_3201	Metabolism of cofactors and vitamins	Cofactor and vitamin metabolism	NAD biosynthesis, aspartate => NAD	Nicotinate-nucleotide diphosphorylase (carboxylating)
MSMEG_1650				Methyltransferase type 11
MSMEG_3844				Lipid-transfer protein
MSMEG_1517				Spfh domain/band 7 family protein, putative
MSMEG_0633				PAP2 superfamily protein
MSMEG_5247				PhoH family protein
MSMEG_4253				GDP-mannose-dependent alpha-(1-6)-phosphatidylinositol monomannoside mannosyltransferase
MSMEG_3437				Putative esterase family protein
MSMEG_6928				Secreted protein
MSMEG_0605				Alpha/beta hydrolase
MSMEG_3885				DEAD/DEAH box helicase
MSMEG_0392				Putative glycosyl transferase
				Keratin, type II cytoskeletal 2 epidermal
MSMEG_6738				Probable transcriptional regulator YdhC
MSMEG_6228				DUF4239 domain-containing protein
MSMEG_3575				Cytidine/deoxycytidylate deaminase, zinc-binding region
MSMEG_2919				2-dehydropantoate 2-reductase
MSMEG_3623				Urease accessory protein UreG
MSMEG_3078				UvrABC system protein C
MSMEG_1413				Ornithine aminotransferase
MSMEG_5068				Iron-sulfur cluster carrier protein
MSMEG_4349				Conserved hypothetical proline rich protein
MSMEG_4379				Isochorismatase hydrolase
MSMEG_2390				8-oxo-(d)GTP phosphatase
MSMEG_1098				Acyl-CoA synthase
MSMEG_6802				ABC transporter ATP-binding protein
MSMEG_3154				Membrane protein implicated in regulation of membrane protease activity
MSMEG_6484				Glycosyl transferase
MSMEG_1055				Hexapeptide transferase family protein
MSMEG_6234				CBS domain pair protein
MSMEG_0071				EspA_EspE domain-containing protein
MSMEG_1397				Transcriptional regulator, TetR family protein
MSMEG_4114	Metabolism of cofactors and vitamins	Cofactor and vitamin metabolism	Menaquinone biosynthesis, chorismate => menaquinol	Naphthoate synthase
MSMEG_5895				Virulence factor mce family protein
MSMEG_3551				Linalool 8-monooxygenase
MSMEG_6407				Cof-like hydrolase
MSMEG_6032				Transcriptional regulator, TetR family protein
MSMEG_5854				Transcriptional regulator, TetR family protein
MSMEG_5509				Lactamase_B domain-containing protein
MSMEG_2774				Diguanylate cyclase (Ggdef) domain protein
MSMEG_1708				Ribose operon repressor, putative
MSMEG_2616				Cob(I)alamin adenosyltransferase
MSMEG_0743				Xanthine dehydrogenase
MSMEG_5943				Enoyl-CoA hydratase 2
MSMEG_5062				Transmembrane protein
MSMEG_4995				Oligopeptide transport system permease protein AppB
MSMEG_1485				Methionine aminopeptidase
MSMEG_0737				Dehydrogenase
MSMEG_0361				Glycosyl hydrolase family protein 3
MSMEG_3515				3-alpha-(Or 20-beta)-hydroxysteroid dehydrogenase
MSMEG_3186	Carbohydrate metabolism	Other carbohydrate metabolism	Trehalose biosynthesis, D-glucose 1P => trehalose	Glycogen debranching enzyme GlgX
MSMEG_5940	Xenobiotics biodegradation	Aromatics degradation	Trans-cinnamate degradation, trans-cinnamate => acetyl-CoA	2-keto-4-pentenoate hydratase
MSMEG_6042				HTH-type transcriptional repressor KstR
MSMEG_4556				Elongation factor 4
MSMEG_2357				Cysteine desulfurase
MSMEG_5241				GAF family protein
MSMEG_0895				Bacterial regulatory protein, GntR family protein
MSMEG_5795				4-amino-4-deoxychorismate lyase
MSMEG_5694				DUF2771 domain-containing protein
MSMEG_2935				Phosphatidyl-myo-inositol mannosyltransferase
MSMEG_6041				Putative acyl-CoA dehydrogenase
MSMEG_2681				Proline imino-peptidase
MSMEG_6643				DNA-binding protein
MSMEG_5029				Alkanal monooxygenase alpha chain
MSMEG_5576				D-mannonate oxidoreductase
MSMEG_5922				Lipid-transfer protein
MSMEG_0838				AsnC-family protein transcriptional regulator
MSMEG_6306	Metabolism of cofactors and vitamins	Cofactor and vitamin metabolism	Heme biosynthesis, plants and bacteria, glutamate => heme	Glutamyl-Q tRNA(Asp) synthetase
MSMEG_4716	Lipid metabolism	Fatty acid metabolism	Fatty acid biosynthesis, initiation	Biotin carboxylase
MSMEG_1991				Isovaleryl-CoA dehydrogenase
MSMEG_0985				Sugar transporter family protein
MSMEG_2773				Putative RNA methyltransferase
MSMEG_3251				Branched-chain amino acid ABC transporter ATP-binding protein
MSMEG_2728				Glutamate transport ATP-binding protein GluA
MSMEG_2248				Two-component system sensor kinase
MSMEG_3051	Nucleotide metabolism	Purine metabolism	Guanine ribonucleotide biosynthesis IMP => GDP,GTP	Guanylate kinase
MSMEG_2441				Signal peptidase I
MSMEG_0593				LUD_dom domain-containing protein
MSMEG_4490				Decaprenyl diphosphate synthase
MSMEG_5429				LpqT protein
MSMEG_2467	Amino acid metabolism	Cysteine and methionine metabolism	Leucine degradation, leucine => acetoacetate + acetyl-CoA	Transketolase, central region
MSMEG_6916				Short chain dehydrogenase
MSMEG_6584				Acyl-CoA dehydrogenase
MSMEG_6628				Transcriptional regulator, TetR family protein
MSMEG_3119				ABC transporter, ATP-binding subunit
MSMEG_2434				SnoaL-like domain-containing protein
MSMEG_3917				RES domain-containing protein
MSMEG_1414				Amidinotransferase
MSMEG_3237				ATP-binding protein
MSMEG_0580				Acyl-CoA thioesterase
MSMEG_2772				Amino acid permease
MSMEG_1980				Monooxygenase
MSMEG_6939				Soj family protein
MSMEG_0391				Rmt3 protein
MSMEG_3285	Amino acid metabolism	Cysteine and methionine metabolism	Leucine biosynthesis, 2-oxoisovalerate => 2-oxoisocaproate	3-isopropylmalate dehydrogenase
MSMEG_0830				Acetyltransferase, gnat family protein
MSMEG_6242				Alcohol dehydrogenase, iron-containing
MSMEG_2766				DUF3710 domain-containing protein
MSMEG_3905				DUF503 domain-containing protein
MSMEG_0679				FHA domain-containing protein
MSMEG_0608				Glyoxalase family protein
MSMEG_1226				Sulfatase-modifying factor 1
MSMEG_4912				Putative helicase
MSMEG_6160				ATP-dependent rna helicase, dead/deah box family protein
MSMEG_1926				Phosphoglycerate mutase family protein
MSMEG_4739				Methyltransferase
MSMEG_3210	Carbohydrate metabolism	Other carbohydrate metabolism	Inositol phosphate metabolism, Ins(1,3,4,5)P4 => Ins(1,3,4)P3 => myo-inositol	Inositol-1-monophosphatase ImpA
MSMEG_5930				Sulfotransferase
MSMEG_4890				Alkyl hydroperoxide reductase AhpD
MSMEG_4696				Alpha-amylase family protein
MSMEG_2989				LacI family protein transcriptional regulator
MSMEG_5155				Nitroreductase
MSMEG_5927				Cytochrome C
MSMEG_3126				SUF system FeS assembly protein, NifU family protein
MSMEG_0076				Antigen MTB48
MSMEG_3226				Glutamate synthase, NADH/nadph, small subunit
MSMEG_0418	Carbohydrate metabolism	Central carbohydrate metabolism	Citrate cycle (TCA cycle, Krebs cycle)	Succinate dehydrogenase flavoprotein subunit
MSMEG_2945				Holliday junction ATP-dependent DNA helicase RuvB
MSMEG_2173				GntR-family protein transcriptional regulator
MSMEG_0787				Bacterial extracellular solute-binding protein, family protein 3
MSMEG_0549				ABC transporter, permease protein
MSMEG_2941				NAD dependent epimerase/dehydratase family protein
MSMEG_0454				GntR-family protein transcriptional regulator
MSMEG_5487				Signal transduction histidine-protein kinase/phosphatase MprB
MSMEG_2939				Pyridoxal 5'-phosphate synthase subunit PdxT
MSMEG_0098				Methyltransferase
MSMEG_0905				4-carboxymuconolactone decarboxylase domain protein
MSMEG_2606				ArsR-family protein transcriptional regulator
MSMEG_3795				Recombinase RecA
MSMEG_1252				DNA helicase
MSMEG_3673	Carbohydrate metabolism	Other carbohydrate metabolism	Glycogen degradation, glycogen => glucose-6P	4-alpha-glucanotransferase
MSMEG_2999				Conserved protein
MSMEG_2112				Secreted protein
MSMEG_5884				3-hydroxyisobutyrate dehydrogenase family protein
MSMEG_4358				D-beta-hydroxybutyrate dehydrogenase
MSMEG_2090				Cell division protein FtsX
MSMEG_2596				Peptidase C26
MSMEG_0261				p40 protein
MSMEG_0952	Metabolism of cofactors and vitamins	Cofactor and vitamin metabolism	Heme biosynthesis, plants and bacteria, glutamate => heme	Glutamyl-tRNA reductase
MSMEG_2588				Cobyric acid synthase
MSMEG_6914				Glycogen debranching protein
MSMEG_3508				Hydrolase, alpha/beta hydrolase fold family protein
MSMEG_0268				Transcriptional regulator, GntR family protein
MSMEG_4191				Phosphatidylinositol kinase
MSMEG_2032				Pyridoxal phosphate homeostasis protein
MSMEG_4955	Amino acid metabolism	Serine and threonine metabolism	Threonine biosynthesis, aspartate => homoserine => threonine	Homoserine kinase
MSMEG_0393				Fatty-acid O-methyltransferase
MSMEG_1182	Amino acid metabolism	Histidine metabolism	Histidine degradation, histidine => N-formiminoglutamate => glutamate	Imidazolonepropionase
MSMEG_3767				Acyl-CoA synthase
MSMEG_2959	Amino acid metabolism	Other amino acid metabolism	GABA (gamma-Aminobutyrate) shunt	4-aminobutyrate transaminase
MSMEG_4967				Bac_luciferase domain-containing protein
MSMEG_5914				Medium/long-chain-fatty-acid--CoA/3-oxocholest-4-en-26-oate--CoA ligase
MSMEG_0343				TetR-family protein transcriptional regulator
MSMEG_6923				TIGR03084 family protein
MSMEG_0783	Energy metabolism	Methane metabolism	Methanogenesis, acetate => methane	Phosphate acetyltransferase
MSMEG_5436	Biosynthesis of terpenoids and polyketides	Terpenoid backbone biosynthesis	C5 isoprenoid biosynthesis, non-mevalonate pathway	4-diphosphocytidyl-2-C-methyl-D-erythritol kinase
MSMEG_1952				DNA helicase
MSMEG_4492				Amidase
MSMEG_5553				Protein-glutamate O-methyltransferase
MSMEG_2423				Chromosome partition protein Smc
MSMEG_4681				DUF1542 domain-containing protein
MSMEG_5870				Histidine kinase
MSMEG_0337				Exopolyphosphatase
MSMEG_4623				GTPase Obg
MSMEG_6757				Glycerol operon regulatory protein
MSMEG_5088				Tetratricopeptide repeat family protein
MSMEG_1566				Oxidoreductase
MSMEG_2377				P49 protein
MSMEG_2225				Transcriptional regulator, TetR family protein
MSMEG_4703	Lipid metabolism	Lipid metabolism	Triacylglycerol biosynthesis	Glycerol-3-phosphate acyltransferase
MSMEG_6863				Class II aldolase/adducin domain protein
MSMEG_1886				Fatty acid desaturase
MSMEG_0889				Aldehyde dehydrogenase
MSMEG_1062	Metabolism of cofactors and vitamins	Cofactor and vitamin metabolism	Menaquinone biosynthesis, chorismate => menaquinol	O-succinylbenzoic acid--CoA ligase
MSMEG_5536	Amino acid metabolism	Aromatic amino acid metabolism	Phenylalanine biosynthesis, chorismate => phenylalanine	Intracellular chorismate mutase
MSMEG_1114				Short chain dehydrogenase
MSMEG_4295				Hydrolase, alpha/beta fold family protein
MSMEG_1950				General stress protein CsbD
MSMEG_3754				TPR-repeat-containing protein
MSMEG_4649				Phytanoyl-CoA dioxygenase
MSMEG_4530				Sulfate ABC transporter, ATP-binding protein
MSMEG_1183	Amino acid metabolism	Histidine metabolism	Histidine degradation, histidine => N-formiminoglutamate => glutamate	Histidine ammonia-lyase
MSMEG_6131				Magnesium or manganese-dependent protein phosphatase
MSMEG_5577				Fructokinase
MSMEG_3748				Thiamin pyrophosphokinase, catalytic domain protein
MSMEG_3424				S-adenosyl-L-methionine-dependent methyltransferase
MSMEG_5800	Nucleotide metabolism	Purine metabolism	Inosine monophosphate biosynthesis, PRPP + glutamine => IMP	Amidophosphoribosyltransferase
MSMEG_1090				Amidase
MSMEG_3255				DoxX subfamily protein, putative
MSMEG_5184	Lipid metabolism	Sterol biosynthesis	Bile acid biosynthesis, cholesterol => cholate/chenodeoxycholate	Alpha-methylacyl-CoA racemase, putative
MSMEG_0779	Lipid metabolism	Fatty acid metabolism	Fatty acid biosynthesis, elongation	Short-chain dehydrogenase/reductase SDR
MSMEG_4704				Acyltransferase family protein
MSMEG_2497				Amidase family protein
MSMEG_1482				Putative S-adenosyl-L-methionine-dependent methyltransferase MSMEG_1482/MSMEI_1446
MSMEG_5829				Dyp-type peroxidase
MSMEG_4903				Glutamate racemase
MSMEG_6163				DUF5593 domain-containing protein
MSMEG_3214				PD-(D/E)XK nuclease superfamily protein
MSMEG_4302				Adenylate cyclase, putative
MSMEG_2009				Regulatory protein GntR, HTH:GntR
MSMEG_4641				Salicylate hydroxylase
MSMEG_2349	Carbohydrate metabolism	Other carbohydrate metabolism	Trehalose biosynthesis, D-glucose 1P => trehalose	Glycosyl hydrolase, family protein 57
MSMEG_6942				Membrane protein insertase YidC
MSMEG_2679				Winged helix-turn-helix domain-containing protein
MSMEG_0928				UDP-N-acetylenolpyruvoylglucosamine reductase
MSMEG_4688				DSBA domain-containing protein
MSMEG_4656				Sugar ABC transporter ATP-binding protein
MSMEG_4896				Non-ribosomal peptide synthetase
MSMEG_6788				L-erythrulose 1-kinase
MSMEG_4186				PAC2 family protein
MSMEG_1140				Glycerol-3-phosphate dehydrogenase [NAD(P)+]
MSMEG_5234				Short-chain dehydrogenase/reductase SDR
MSMEG_0246				Histidine kinase
MSMEG_0919				HBHA-like protein
MSMEG_6416				Phosphoglycerate mutase family protein
MSMEG_4400				Alcohol dehydrogenase, zinc-containing
MSMEG_1757				DEAD/DEAH box helicase
MSMEG_1740				Dehydrogenase/reductase SDR family protein member 4
MSMEG_0806				Hydrolase
MSMEG_3422				D-isomer specific 2-hydroxyacid dehydrogenase, NAD-binding
MSMEG_4394				LysR family protein transcriptional regulatory protein
MSMEG_4482				DNA primase
MSMEG_3061				Probable primosomal protein N'
MSMEG_3263	Carbohydrate metabolism	Other carbohydrate metabolism	Glucuronate pathway (uronate pathway)	Xylulose kinase
MSMEG_4229				UDP-N-acetylmuramoylalanine--D-glutamate ligase
MSMEG_0296				Transcriptional regulator, MarR family protein
MSMEG_1943				DNA helicase
MSMEG_1821				Acyl-CoA dehydrogenase
MSMEG_4310				Cobalamin biosynthesis protein CobD
MSMEG_0409				Condensation domain protein
MSMEG_1179	Amino acid metabolism	Histidine metabolism	Histidine degradation, histidine => N-formiminoglutamate => glutamate	Urocanate hydratase
MSMEG_2207	Biosynthesis of terpenoids and polyketides	Terpenoid backbone biosynthesis	C5 isoprenoid biosynthesis, mevalonate pathway	Beta-ketothiolase
MSMEG_5185	Amino acid metabolism	Lysine metabolism	Lysine degradation, lysine => saccharopine => acetoacetyl-CoA	Enoyl-CoA hydratase PaaB
MSMEG_2780	Metabolism of cofactors and vitamins	Cofactor and vitamin metabolism	Heme biosynthesis, plants and bacteria, glutamate => heme	Uroporphyrinogen decarboxylase
MSMEG_0338				Acyl-CoA dehydrogenase fadE12
MSMEG_5898				Virulence factor Mce family protein
MSMEG_4525				Heme chaperone HemW
MSMEG_4686				Putative oxidoreductase YdbC
MSMEG_4470				ABC transporter
MSMEG_1904				Acyl-CoA dehydrogenase
MSMEG_3769	Amino acid metabolism	Arginine and proline metabolism	Urea cycle	Argininosuccinate lyase
MSMEG_0003				DNA replication and repair protein RecF
MSMEG_0867				Hydrolase
MSMEG_0594				Iron-sulfur cluster binding protein
MSMEG_5488				Response regulator MprA
MSMEG_4192				DUF3090 domain-containing protein
MSMEG_4708				Putative methyltransferase
MSMEG_4198	Nucleotide metabolism	Pyrimidine metabolism	Uridine monophosphate biosynthesis, glutamine (+ PRPP) => UMP	Dihydroorotate dehydrogenase (quinone)
MSMEG_3028				Shikimate-5-dehydrogenase
MSMEG_6577				Methylmalonyl-CoA carboxyltransferase 12S subunit
MSMEG_4969				Two-component system response regulator
MSMEG_3981				L-carnitine dehydratase/bile acid-inducible protein F
MSMEG_0719				Flavohemoprotein
MSMEG_1852				Selenide, water dikinase
MSMEG_3806				Winged helix DNA-binding domain-containing protein
MSMEG_6540				Virulence factor Mce family protein
MSMEG_1604				FAD dependent oxidoreductase
MSMEG_2038				Monooxygenase, flavin-binding family protein
MSMEG_6645				2-methylcitrate dehydratase 2
MSMEG_5702				Molybdenum cofactor synthesis domain protein
MSMEG_0740				Glycosyl hydrolase family protein 76
MSMEG_4112	Xenobiotics biodegradation	Aromatics degradation	Benzoate degradation, cyclohexanecarboxylic acid =>pimeloyl-CoA	Cyclohexanecarboxylate-CoA ligase
MSMEG_5053				Short chain alcohol dehydrogenase
MSMEG_0883				Amidohydrolase family protein
MSMEG_0236				Putative conserved transmembrane protein
MSMEG_4650				Putative oxidoreductase YisS
MSMEG_3637				CBS domain protein
MSMEG_5310				SAM-dependent methyltransferase
MSMEG_5173				O-methyltransferase, putative
MSMEG_0394				SMP-LTD domain-containing protein
MSMEG_2252				Flavin-type hydroxylase
MSMEG_2123				Dihydroxyacetone kinase, DhaK subunit
MSMEG_2427				Bifunctional uridylyltransferase/uridylyl-removing enzyme
MSMEG_4392				Organophopsphate acid anhydrase
MSMEG_0187				Acetyltransferase
MSMEG_4621	Amino acid metabolism	Arginine and proline metabolism	Proline biosynthesis, glutamate => proline	Glutamate 5-kinase
MSMEG_3495				MmpS5 protein
MSMEG_2738				Biotin sulfoxide reductase
MSMEG_5013				DUF2510 domain-containing protein
MSMEG_3875				Precorrin-6x reductase
MSMEG_3198				Hydrolase, NUDIX family protein
MSMEG_0251				NYN domain-containing protein
MSMEG_2820				Secreted protein
MSMEG_2690				DNA translocase FtsK
MSMEG_4908				Endo-type 6-aminohexanoate oligomer hydrolase
MSMEG_4251				Cyclase/dehydrase
MSMEG_6243				Response regulator receiver domain protein
MSMEG_0681				P450 heme-thiolate protein
MSMEG_1352				Hydrolase, alpha/beta fold family protein
MSMEG_1215				Serine/threonine-protein kinase PknE, putative
MSMEG_3856				Transcriptional regulator, CadC
MSMEG_3396				Transcriptional regulator, IclR family protein
MSMEG_6478				Putative cytochrome P450 135B1
MSMEG_4666				Inositol 2-dehydrogenase
MSMEG_0457				Topoisomerase subunit TopoN
MSMEG_1577				tRNA threonylcarbamoyladenosine biosynthesis protein TsaE
MSMEG_6290				Putative DNA-binding protein
MSMEG_5642				Acetyl-coenzyme a carboxylase carboxyl transferase
MSMEG_4014	Nucleotide metabolism	Pyrimidine metabolism	Pyrimidine degradation, uracil => beta-alanine, thymine => 3-aminoisobutanoate	N-carbamoyl-L-amino acid amidohydrolase
MSMEG_3345				Transcriptional regulator, GntR family protein
MSMEG_0269	Lipid metabolism	Fatty acid metabolism	Fatty acid biosynthesis, elongation	3-oxoacyl-[acyl-carrier-protein] reductase
MSMEG_4200				Peptidase M20
MSMEG_1892				Transferase
MSMEG_2923				Dehydrogenase/reductase SDR family protein member 1
MSMEG_3188	Metabolism of cofactors and vitamins	Cofactor and vitamin metabolism	Biotin biosynthesis, pimeloyl-ACP/CoA => biotin	Adenosylmethionine-8-amino-7-oxononanoate aminotransferase
MSMEG_1063				DUF3349 domain-containing protein
MSMEG_2206	Lipid metabolism	Fatty acid metabolism	Fatty acid biosynthesis, elongation	3-oxoacyl-(Acyl-carrier-protein) reductase
MSMEG_5899				Virulence factor Mce family protein
MSMEG_3139	Amino acid metabolism	Lysine metabolism	Lysine degradation, lysine => saccharopine => acetoacetyl-CoA	Enoyl-CoA hydratase/isomerase
MSMEG_3471				GTP cyclohydrolase
MSMEG_5359				Cyanate hydratase
MSMEG_6087				Beta-lactamase
MSMEG_4057				Transcriptional regulator, GntR family protein
MSMEG_5615				Cupin_5 domain-containing protein
MSMEG_2786				Hydrolase, alpha/beta fold family protein
MSMEG_0839				ATP-dependent protease La (LON) domain subfamily protein
MSMEG_6585				Acyl-CoA dehydrogenase
MSMEG_0368				DUF3375 domain-containing protein
MSMEG_0983				Two-component system response regulator
MSMEG_1875				Sensor histidine kinase MtrB
MSMEG_2208				Acyl-CoA dehydrogenase
MSMEG_1946				NAD(+) diphosphatase
MSMEG_3764				UPF0434 protein MSMEG_3764
MSMEG_6293				Transcriptional regulatory protein
MSMEG_5660				ABC transporter ATP-binding protein
MSMEG_1894				Short chain dehydrogenase
MSMEG_0916				Transcriptional regulator, TetR family protein
MSMEG_3108				ABC transporter, ATPase subunit
MSMEG_4299				Enoyl-CoA hydratase/isomerase
MSMEG_3799				Lant_dehydr_N domain-containing protein
MSMEG_5124				2,4-dienoyl-coA reductase
MSMEG_6750				EvbL
MSMEG_0784	Energy metabolism	Methane metabolism	Methanogenesis, acetate => methane	Acetate kinase
MSMEG_6302				DNA ligase C1
MSMEG_1637				Histidine kinase
MSMEG_6015				Putative acyl-CoA dehydrogenase
MSMEG_5445				Ribosomal RNA small subunit methyltransferase I
MSMEG_6605				Transcriptional regulatory protein
MSMEG_6720				Epoxide hydrolase
MSMEG_5650	Energy metabolism	Methane metabolism	Methanogenesis, acetate => methane	AMP-dependent synthetase and ligase
MSMEG_1050				SAM-dependent methyltransferase
MSMEG_2072	Amino acid metabolism	Cysteine and methionine metabolism	Leucine degradation, leucine => acetoacetate + acetyl-CoA	3-hydroxy-3-methylglutaryl-CoA lyase
MSMEG_0333				Carboxyl transferase domain protein
MSMEG_0846				NADH-ubiquinone oxidoreductase/multisubunit na+/h+ antiporter, d subunit
MSMEG_4644				Probable molybdenum cofactor guanylyltransferase
MSMEG_0263				Amidohydrolase 3
MSMEG_6130				Histidine kinase
MSMEG_2205				Putative acyl-CoA dehydrogenase
MSMEG_0604				Glyoxylate reductase
MSMEG_5089				EspA_EspE domain-containing protein
MSMEG_2489				Transcriptional regulator, GntR family protein, putative
MSMEG_0625				Peptidase_S9 domain-containing protein
MSMEG_0464				Phosphomethylpyrimidine kinase
MSMEG_6592				Short-chain dehydrogenase/reductase SDR
MSMEG_0097				Oxidoreductase, zinc-binding dehydrogenase family protein
MSMEG_5739				Carboxylic acid reductase
MSMEG_3426				Short chain dehydrogenase
MSMEG_0380				MmpS4
MSMEG_0336				MDMPI_N domain-containing protein
MSMEG_4567				TGc domain-containing protein
MSMEG_2273				Carbamoyltransferase
MSMEG_2035	Amino acid metabolism	Polyamine biosynthesis	GABA biosynthesis, eukaryotes, putrescine => GABA	Amine oxidase [flavin-containing] B
MSMEG_0184				Transferase
MSMEG_3774	Amino acid metabolism	Arginine and proline metabolism	Ornithine biosynthesis, glutamate => ornithine	Acetylglutamate kinase
MSMEG_1340				UPF0336 protein MSMEG_1340
MSMEG_5534				ATP-dependent DNA helicase
MSMEG_5182				2-Nitropropane dioxygenase
MSMEG_2447				Regulatory protein
MSMEG_5267	Amino acid metabolism	Lysine metabolism	Lysine degradation, lysine => saccharopine => acetoacetyl-CoA	Glutaryl-CoA dehydrogenase
MSMEG_5349				MDMPI_N domain-containing protein
MSMEG_3906				tRNA (adenine(58)-N(1))-methyltransferase TrmI
MSMEG_6085				Hydrolase, alpha/beta hydrolase fold family protein
MSMEG_0953	Metabolism of cofactors and vitamins	Cofactor and vitamin metabolism	Heme biosynthesis, plants and bacteria, glutamate => heme	Porphobilinogen deaminase
MSMEG_1924				N-acetyltransferase Ats1
MSMEG_3708				Catalase-related peroxidase
MSMEG_3212	Amino acid metabolism	Histidine metabolism	Histidine biosynthesis, PRPP => histidine	Phosphoribosyl-AMP cyclohydrolase
MSMEG_2130				Putative acyl-CoA dehydrogenase
MSMEG_2370				DoxX subfamily protein, putative
MSMEG_1180	Nucleotide metabolism	Pyrimidine metabolism	Pyrimidine degradation, uracil => beta-alanine, thymine => 3-aminoisobutanoate	N-carbamoyl-L-amino acid hydrolase
MSMEG_1027				Bac_luciferase domain-containing protein
MSMEG_3173				L-asparaginase
MSMEG_5233				RmlD substrate binding domain superfamily protein
MSMEG_0794				SGNH_hydro domain-containing protein
MSMEG_6806				Excinuclease ABC, A subunit
MSMEG_0665				Sarcosine oxidase subunit beta, putative
MSMEG_6475				SnoaL-like domain-containing protein
MSMEG_0897				Four-carbon acid sugar kinase family protein
MSMEG_4275				Nicotinate-nucleotide--dimethylbenzimidazole phosphoribosyltransferase
MSMEG_0990	Amino acid metabolism	Cysteine and methionine metabolism	Methionine salvage pathway	S-methyl-5'-thioadenosine phosphorylase
MSMEG_2521				Amidase
MSMEG_6639				Transcriptional regulator, GntR family protein, putative
MSMEG_0389				Gtf1
MSMEG_1253				DUF4132 domain-containing protein
MSMEG_0304				Acyl-CoA synthase
MSMEG_6107				Limonene 1,2-monooxygenase
MSMEG_4286				Lipoyl synthase
MSMEG_2156				NmrA domain-containing protein
MSMEG_6328				tRNA adenosine deaminase
MSMEG_5728	Nucleotide metabolism	Purine metabolism	Purine degradation, xanthine => urea	Polysaccharide deacetylase family protein
MSMEG_2444				Dienelactone hydrolase family protein
MSMEG_2789				Acetyltransferase, GNAT family protein
MSMEG_5044				ATPase
MSMEG_4572			DNA polymerase III complex, bacteria	DNA polymerase III, delta subunit
MSMEG_6125				Transcriptional regulatory protein
MSMEG_0049				Pirin domain protein
MSMEG_5964				Glycosyl transferase, group 1, putative
MSMEG_1794				Dehydrogenase
MSMEG_6911				ABC transporter, ATP-binding protein GluA
MSMEG_0991				NAD-dependent epimerase/dehydratase
MSMEG_3397	Amino acid metabolism	Arginine and proline metabolism	Ornithine biosynthesis, glutamate => ornithine	Acetylornithine deacetylase
MSMEG_0321				Transcriptional regulator
MSMEG_0712				Transcriptional regulator, TetR family protein
MSMEG_6104	Metabolism of cofactors and vitamins	Cofactor and vitamin metabolism	Tetrahydrofolate biosynthesis, GTP => THF	GTP cyclohydrolase 1
MSMEG_0535				GntR-family protein transcriptional regulator
MSMEG_0137				Virulence factor mce family protein
MSMEG_1565				Transcriptional regulator, TetR family protein
MSMEG_3358				YaeQ protein
MSMEG_6408				Acyltransferase family protein
MSMEG_5008				ABC transporter, ATP-binding protein
MSMEG_2929				Thioesterase family protein
MSMEG_1269				Ser/Thr protein phosphatase family protein
MSMEG_3611				Probable phosphoketolase
MSMEG_4024				Transcriptional regulator, TetR family protein
MSMEG_2725				Glutamate transporter permease protein GluD
MSMEG_5420				Deferrochelatase
MSMEG_5523				Peptidase
MSMEG_2046				GlcNAc-PI de-N-acetylase family protein
MSMEG_6301				DNA polymerase LigD, polymerase domain
MSMEG_5085	Metabolism of cofactors and vitamins	Cofactor and vitamin metabolism	Tetrahydrofolate biosynthesis, GTP => THF	Dihydropteroate synthase
MSMEG_1068				Regulatory protein
MSMEG_1854				Valosin containing protein-1
MSMEG_2006				2,3-dihydroxybiphenyl 1,2-dioxygenase
MSMEG_1995				Transcriptional regulator MdcY family protein
MSMEG_0502				Glucosidase
MSMEG_6080				DNA integrity scanning protein DisA
MSMEG_3120				Probable alpha-(1->6)-mannopyranosyltransferase MSMEG_3120/MSMEI_3041
MSMEG_5846				NikQ protein
MSMEG_1325				RecBCD enzyme subunit RecD
MSMEG_2683				Flavin-dependent thymidylate synthase
MSMEG_3468				AMP-binding enzyme
MSMEG_2498				DUF3830 family protein
MSMEG_1356				DinB family protein
MSMEG_2025				Putative IclR family protein transcriptional regulator
MSMEG_6604				Transcriptional regulator, TetR family protein
MSMEG_6319				Penicillin-binding protein, transpeptidase
MSMEG_3013				Putative transcriptional regulator family protein
MSMEG_3888				Protein pafC
MSMEG_6733				Hydrolase, carbon-nitrogen family protein
MSMEG_5284				Patatin
MSMEG_4989				Histidine kinase
MSMEG_5226				Exodeoxyribonuclease 7 large subunit
MSMEG_1196				SNF2 domain protein
MSMEG_0962				TetR-family protein transcriptional regulator
MSMEG_2949				Carbon-monoxide dehydrogenase
MSMEG_3506				Putative amino acid decarboxylase, Pyridoxal-dependent protein
MSMEG_3156				DoxX family protein
MSMEG_3488				Transcriptional regulator, AraC family protein
MSMEG_1576				Alpha/beta hydrolase fold
MSMEG_1888				Putative S-adenosyl-L-methionine-dependent methyltransferase MSMEG_1888/MSMEI_1848
MSMEG_3932				14 kDa antigen
MSMEG_6077				RNA polymerase-binding transcription factor CarD
MSMEG_2027				Nitroreductase
MSMEG_3896				Prokaryotic ubiquitin-like protein Pup
MSMEG_1393				Threonine rich protein
MSMEG_0068				Probable conserved transmembrane protein
MSMEG_5275				Permease of the major facilitator superfamily protein
MSMEG_3053			RNA polymerase, bacteria	DNA-directed RNA polymerase subunit omega
MSMEG_3626				Urease subunit beta
MSMEG_6386				Galactan 5-O-arabinofuranosyltransferase
MSMEG_2792				Clp amino terminal domain protein
MSMEG_4833	Lipid metabolism	Fatty acid metabolism	beta-Oxidation	Putative acyl-CoA dehydrogenase
MSMEG_0356				Acetyltransferase
MSMEG_4181	Amino acid metabolism	Histidine metabolism	Histidine biosynthesis, PRPP => histidine	Phosphoribosyl-ATP pyrophosphatase
MSMEG_5704				WG repeat-containing protein
MSMEG_4553				GAF domain, putative
MSMEG_0987				DUF4239 domain-containing protein
MSMEG_1305				TetR family protein regulatory protein
MSMEG_3449				DNA-binding protein
MSMEG_0441				Maleylpyruvate isomerase family mycothiol-dependent enzyme
MSMEG_0044				Putative ESX-1 scaffolding and assembly protein SaeA
MSMEG_5203				DoxX subfamily protein, putative
MSMEG_6075	Biosynthesis of terpenoids and polyketides	Terpenoid backbone biosynthesis	C5 isoprenoid biosynthesis, non-mevalonate pathway	2-C-methyl-D-erythritol 2,4-cyclodiphosphate synthase
MSMEG_3363				Regulatory protein, TetR
MSMEG_0900				Eptc-inducible aldehyde dehydrogenase
MSMEG_5736				Cyclase/dehydrase
MSMEG_0406				Broad-specificity linear acyl-CoA dehydrogenase FadE5
MSMEG_5244				Two component transcriptional regulatory protein devr
MSMEG_1528				Cutinase
MSMEG_3418				Polyketide cyclase / dehydrase and lipid transport
MSMEG_1052				Amino acid carrier protein
MSMEG_2768				DNA helicase
MSMEG_4972				Acetyltransferase
MSMEG_6281				N-acetylmuramoyl-L-alanine amidase
MSMEG_0882				Pyridoxamine 5'-phosphate oxidase family protein
MSMEG_5213				Guanylate cyclase
MSMEG_1920				Diacylglycerol kinase, catalytic region
MSMEG_6338				Phosphoglycerate mutase family protein, putative
MSMEG_6940				Ribosomal RNA small subunit methyltransferase G
MSMEG_4242				Transcriptional regulatory protein
MSMEG_4043				Amidohydrolase 2
MSMEG_2614				ElaA protein
MSMEG_2958				Secreted protein
MSMEG_5690				Polyketide cyclase
MSMEG_0553				Probable sugar ABC transporter, substrate-binding protein, putative
MSMEG_0212				Lyase
MSMEG_4651				AP endonuclease, family protein 2
MSMEG_6783				Integral membrane protein
MSMEG_5862				Short chain dehydrogenase
MSMEG_0940				Transmembrane protein
MSMEG_0536				Intracellular protease, PfpI family protein
MSMEG_6312				Cytochrome P450 107B1
MSMEG_0548				Chromosome replication initiation inhibitor protein
MSMEG_0695				Isoniazid inductible protein IniA
MSMEG_1494				Transcriptional regulatory protein DegU
MSMEG_1316				Peptide chain release factor 3
MSMEG_1673				Cytidine deaminase
MSMEG_4950				Peptide chain release factor 1
MSMEG_4942	Energy metabolism	ATP synthesis	F-type ATPase, prokaryotes and chloroplasts	ATP synthase subunit a
MSMEG_4361				DUF1918 domain-containing protein
MSMEG_2940				Probable transcriptional regulatory protein MSMEG_2940/MSMEI_2866
MSMEG_3190	Metabolism of cofactors and vitamins	Cofactor and vitamin metabolism	Biotin biosynthesis, pimeloyl-ACP/CoA => biotin	ATP-dependent dethiobiotin synthetase BioD
MSMEG_0203				IS1096, tnpR protein
MSMEG_3837				ThrE domain-containing protein
MSMEG_4653				AP endonuclease, family protein 2 superfamily protein
MSMEG_4125				Oxidoreductase, short chain dehydrogenase/reductase family protein
MSMEG_3848				Carboxylic ester hydrolase
MSMEG_5920				FMN-dependent monooxygenase
MSMEG_0243				MHB domain-containing protein
MSMEG_2066				SnoaL-like domain-containing protein
MSMEG_6177	Carbohydrate metabolism	Other carbohydrate metabolism	D-galactonate degradation, De Ley-Doudoroff pathway, D-galactonate => glycerate-3P	Galactonate dehydratase
MSMEG_6292				Transcription elongation factor GreA
MSMEG_3264				Transcriptional regulator
MSMEG_1993	Energy metabolism	Carbon fixation	3-Hydroxypropionate bi-cycle	Enoyl-CoA hydratase 2
MSMEG_5753				Serine/threonine specific protein phosphatase
MSMEG_5932				DUF1214 domain-containing protein
MSMEG_3493				Putative secreted protein
MSMEG_3538				Cyclopropane-fatty-acyl-phospholipid synthase 1
MSMEG_3218				Trp region conserved hypothetical membrane protein
MSMEG_3838				Integral membrane protein
MSMEG_6401				Decaprenyl-phosphate phosphoribosyltransferase
MSMEG_6197	Amino acid metabolism	Lysine metabolism	Lysine biosynthesis, succinyl-DAP pathway, aspartate => lysine	Diaminopimelate decarboxylase
MSMEG_4659				GntR-family protein transcriptional regulator
MSMEG_4683				DNA-(apurinic or apyrimidinic site) lyase
MSMEG_0843				Multisubunit Na+/H+ antiporter, G subunit
MSMEG_2961				Protein translocase subunit SecD
MSMEG_0898				Tagatose-1,6-bisphosphate aldolase GatY
MSMEG_5371				Ectoine/hydroxyectoine ABC transporter, ATP-binding protein
MSMEG_2264				Peptidase M52, hydrogen uptake protein
MSMEG_0923				DUF2993 domain-containing protein
MSMEG_6473				Tetracenomycin polyketide synthesis O-methyltransferase TcmP
MSMEG_3665				TrkA domain protein
MSMEG_1649				FAD dependent oxidoreductase
MSMEG_5685				DNA-binding protein
MSMEG_6266				Thiocyanate hydrolase beta subunit
MSMEG_2743				Transcriptional repressor NrdR
MSMEG_0672				GAF domain-containing protein
MSMEG_2453				Transcriptional regulator, GntR family protein
MSMEG_2007				Putative HpcE protein
MSMEG_5857				Putative oxidoreductase
MSMEG_1889				Putative ribosome small subunit-dependent GTPase RsgA
MSMEG_0046				Putative ESX-1 scaffolding and assembly protein SaeC
MSMEG_2445				Protein adenylyltransferase SelO
MSMEG_3411				M
MSMEG_6269				Magnesium transporter MgtE
MSMEG_3381				FMN dependent NADH:quinone oxidoreductase
MSMEG_6047				Cation ABC transporter, periplasmic cation-binding protein, putative
MSMEG_2398	Metabolism of cofactors and vitamins	Cofactor and vitamin metabolism	Thiamine biosynthesis, AIR => thiamine-P/thiamine-2P	Thiamine-monophosphate kinase
MSMEG_1553				Ethanolamine ammonia-lyase large subunit
MSMEG_3121				DNA-binding protein
MSMEG_4348	Amino acid metabolism	Cysteine and methionine metabolism	Valine/isoleucine biosynthesis, pyruvate => valine / 2-oxobutanoate => isoleucine	Acetolactate synthase
MSMEG_0927				DUF2505 domain-containing protein
MSMEG_3141				Conserved domain protein
MSMEG_3855				Lipoprotein
MSMEG_5897				Virulence factor mce family protein
MSMEG_5593				Pyruvate dehydrogenase
MSMEG_5025				Putative transcriptional regulator
MSMEG_4239				LppM protein
MSMEG_1193				TROVE domain protein
MSMEG_1575				Alanine racemase
MSMEG_1902				Transcriptional regulator
MSMEG_4165	Xenobiotics biodegradation	Aromatics degradation	Xylene degradation, xylene => methylbenzoate	[NAD+] benzaldehyde dehydrogenase
MSMEG_0641				Binding-protein-dependent transport systems inner membrane component
MSMEG_6422				Ferritin BfrB
MSMEG_3194	Metabolism of cofactors and vitamins	Cofactor and vitamin metabolism	Biotin biosynthesis, pimeloyl-ACP/CoA => biotin	Biotin synthase
MSMEG_1493				Sensor histidine kinase
MSMEG_0562				ABC transporter
MSMEG_6875				Endoribonuclease L-PSP family protein
[truncated: 1,069 more rows]

## Sheet: Exp. phase - LFQ summary
Gene Name	Protein IDs	X3B17_E_vs_WT_E_log2 fold change	X3B17_E_vs_WT_E_p.val	X3B17_E_vs_WT_E_p.adj	X3B17_E_vs_WT_E_significant
lcl|NC_008596.1_prot_YP_884837.1_414[locus_tag=MSMEG_0424][db_xref=GeneID:4537438][protein=Hsp20/alphacrystallinfamilyprotein][protein_id=YP_884837.1][location=complement(498438..498875)][gbkey=CDS]	lcl|NC_008596.1_prot_YP_884837.1_414[locus_tag=MSMEG_0424][db_xref=GeneID:4537438][protein=Hsp20/alphacrystallinfamilyprotein][protein_id=YP_884837.1][location=complement(498438..498875)][gbkey=CDS]	8.9	3.14e-13	4.49e-11	TRUE
lcl|NC_008596.1_prot_YP_886614.1_2191[gene=hybA][locus_tag=MSMEG_2262][db_xref=GeneID:4533521][protein=hydrogenase-2,smallsubunit][protein_id=YP_886614.1][location=2345095..2346066][gbkey=CDS]	lcl|NC_008596.1_prot_YP_886614.1_2191[gene=hybA][locus_tag=MSMEG_2262][db_xref=GeneID:4533521][protein=hydrogenase-2,smallsubunit][protein_id=YP_886614.1][location=2345095..2346066][gbkey=CDS]	7.67	3.87e-17	6.59e-14	TRUE
lcl|NC_008596.1_prot_YP_885297.1_874[locus_tag=MSMEG_0894][db_xref=GeneID:4533784][protein=dihydrodipicolinatereductase][protein_id=YP_885297.1][location=978540..979904][gbkey=CDS]	lcl|NC_008596.1_prot_YP_885297.1_874[locus_tag=MSMEG_0894][db_xref=GeneID:4533784][protein=dihydrodipicolinatereductase][protein_id=YP_885297.1][location=978540..979904][gbkey=CDS]	7.09	9.57e-13	1.05e-10	TRUE
lcl|NC_008596.1_prot_YP_885301.1_878[locus_tag=MSMEG_0898][db_xref=GeneID:4534841][protein=tagatose-1,6-bisphosphatealdolaseGatY][protein_id=YP_885301.1][location=983461..984273][gbkey=CDS]	lcl|NC_008596.1_prot_YP_885301.1_878[locus_tag=MSMEG_0898][db_xref=GeneID:4534841][protein=tagatose-1,6-bisphosphatealdolaseGatY][protein_id=YP_885301.1][location=983461..984273][gbkey=CDS]	6.54	2.91e-12	2.75e-10	TRUE
lcl|NC_008596.1_prot_YP_888221.1_3799[locus_tag=MSMEG_3932][db_xref=GeneID:4531936][protein=hypotheticalprotein][protein_id=YP_888221.1][location=complement(4000508..4000945)][gbkey=CDS]	lcl|NC_008596.1_prot_YP_888221.1_3799[locus_tag=MSMEG_3932][db_xref=GeneID:4531936][protein=hypotheticalprotein][protein_id=YP_888221.1][location=complement(4000508..4000945)][gbkey=CDS]	6.47	2.6e-08	3.69e-07	TRUE
lcl|NC_008596.1_prot_YP_890912.1_6490[locus_tag=MSMEG_6705][db_xref=GeneID:4534216][protein=regulatoryprotein][protein_id=YP_890912.1][location=6754873..6755619][gbkey=CDS]	lcl|NC_008596.1_prot_YP_890912.1_6490[locus_tag=MSMEG_6705][db_xref=GeneID:4534216][protein=regulatoryprotein][protein_id=YP_890912.1][location=6754873..6755619][gbkey=CDS]	6.36	0.000169	0.000624	TRUE
lcl|NC_008596.1_prot_YP_885370.1_947[locus_tag=MSMEG_0968][db_xref=GeneID:4536604][protein=cytochromeP450][protein_id=YP_885370.1][location=1040556..1042010][gbkey=CDS]	lcl|NC_008596.1_prot_YP_885370.1_947[locus_tag=MSMEG_0968][db_xref=GeneID:4536604][protein=cytochromeP450][protein_id=YP_885370.1][location=1040556..1042010][gbkey=CDS]	6.25	8.14e-06	4.45e-05	TRUE
lcl|NC_008596.1_prot_YP_886547.1_2124[locus_tag=MSMEG_2194][db_xref=GeneID:4535065][protein=MerRfamilytranscriptionalregulator][protein_id=YP_886547.1][location=2271642..2272415][gbkey=CDS]	lcl|NC_008596.1_prot_YP_886547.1_2124[locus_tag=MSMEG_2194][db_xref=GeneID:4535065][protein=MerRfamilytranscriptionalregulator][protein_id=YP_886547.1][location=2271642..2272415][gbkey=CDS]	5.43	1.03e-08	1.7e-07	TRUE
lcl|NC_008596.1_prot_YP_884687.1_264[locus_tag=MSMEG_0272][db_xref=GeneID:4532935][protein=propanediolutilizationproteinPduA][protein_id=YP_884687.1][location=complement(305803..306084)][gbkey=CDS]	lcl|NC_008596.1_prot_YP_884687.1_264[locus_tag=MSMEG_0272][db_xref=GeneID:4532935][protein=propanediolutilizationproteinPduA][protein_id=YP_884687.1][location=complement(305803..306084)][gbkey=CDS]	5.31	1.43e-09	3.71e-08	TRUE
lcl|NC_008596.1_prot_YP_889521.1_5099[locus_tag=MSMEG_5275][db_xref=GeneID:4536788][protein=permeaseofthemajorfacilitatorsuperfamilyprotein][protein_id=YP_889521.1][location=complement(5367202..5368038)][gbkey=CDS]	lcl|NC_008596.1_prot_YP_889521.1_5099[locus_tag=MSMEG_5275][db_xref=GeneID:4536788][protein=permeaseofthemajorfacilitatorsuperfamilyprotein][protein_id=YP_889521.1][location=complement(5367202..5368038)][gbkey=CDS]	5.31	1.68e-17	5.71e-14	TRUE
lcl|NC_008596.1_prot_YP_889714.1_5292[gene=gcl][locus_tag=MSMEG_5476][db_xref=GeneID:4532633][protein=glyoxylatecarboligase][protein_id=YP_889714.1][location=complement(5558806..5560602)][gbkey=CDS]	lcl|NC_008596.1_prot_YP_889714.1_5292[gene=gcl][locus_tag=MSMEG_5476][db_xref=GeneID:4532633][protein=glyoxylatecarboligase][protein_id=YP_889714.1][location=complement(5558806..5560602)][gbkey=CDS]	5.23	6.98e-10	2e-08	TRUE
lcl|NC_008596.1_prot_YP_887861.1_3439[locus_tag=MSMEG_3558][db_xref=GeneID:4536235][protein=carboxymethylenebutenolidase][protein_id=YP_887861.1][location=complement(3619557..3620492)][gbkey=CDS]	lcl|NC_008596.1_prot_YP_887861.1_3439[locus_tag=MSMEG_3558][db_xref=GeneID:4536235][protein=carboxymethylenebutenolidase][protein_id=YP_887861.1][location=complement(3619557..3620492)][gbkey=CDS]	4.99	2.94e-10	9.85e-09	TRUE
lcl|NC_008596.1_prot_YP_885595.1_1172[locus_tag=MSMEG_1204][db_xref=GeneID:4536280][protein=3-oxoacyl-ACPsynthase][protein_id=YP_885595.1][location=1272165..1273415][gbkey=CDS]	lcl|NC_008596.1_prot_YP_885595.1_1172[locus_tag=MSMEG_1204][db_xref=GeneID:4536280][protein=3-oxoacyl-ACPsynthase][protein_id=YP_885595.1][location=1272165..1273415][gbkey=CDS]	4.96	6.11e-09	1.17e-07	TRUE
lcl|NC_008596.1_prot_YP_888244.1_3822[locus_tag=MSMEG_3955][db_xref=GeneID:4534969][protein=hypotheticalprotein][protein_id=YP_888244.1][location=complement(4025793..4026797)][gbkey=CDS]	lcl|NC_008596.1_prot_YP_888244.1_3822[locus_tag=MSMEG_3955][db_xref=GeneID:4534969][protein=hypotheticalprotein][protein_id=YP_888244.1][location=complement(4025793..4026797)][gbkey=CDS]	4.9	5.02e-07	4.32e-06	TRUE
lcl|NC_008596.1_prot_YP_890748.1_6326[gene=fusA][locus_tag=MSMEG_6535][db_xref=GeneID:4534984][protein=elongationfactorG][protein_id=YP_890748.1][location=6592036..6594231][gbkey=CDS]	lcl|NC_008596.1_prot_YP_890748.1_6326[gene=fusA][locus_tag=MSMEG_6535][db_xref=GeneID:4534984][protein=elongationfactorG][protein_id=YP_890748.1][location=6592036..6594231][gbkey=CDS]	4.84	1.16e-11	8.57e-10	TRUE
lcl|NC_008596.1_prot_YP_886940.1_2518[gene=pcaB][locus_tag=MSMEG_2603][db_xref=GeneID:4534825][protein=3-carboxy-cis,cis-muconatecycloisomerase][protein_id=YP_886940.1][location=2685015..2686217][gbkey=CDS]	lcl|NC_008596.1_prot_YP_886940.1_2518[gene=pcaB][locus_tag=MSMEG_2603][db_xref=GeneID:4534825][protein=3-carboxy-cis,cis-muconatecycloisomerase][protein_id=YP_886940.1][location=2685015..2686217][gbkey=CDS]	4.79	2.01e-10	7.47e-09	TRUE
lcl|NC_008596.1_prot_YP_890054.1_5632[locus_tag=MSMEG_5826][db_xref=GeneID:4534888][protein=pyruvatedecarboxylase][protein_id=YP_890054.1][location=5892606..5894912][gbkey=CDS]	lcl|NC_008596.1_prot_YP_890054.1_5632[locus_tag=MSMEG_5826][db_xref=GeneID:4534888][protein=pyruvatedecarboxylase][protein_id=YP_890054.1][location=5892606..5894912][gbkey=CDS]	4.71	2.92e-07	2.79e-06	TRUE
lcl|NC_008596.1_prot_YP_886939.1_2517[gene=pcaG][locus_tag=MSMEG_2602][db_xref=GeneID:4534641][protein=protocatechuate3,4-dioxygenasesubunitalpha][protein_id=YP_886939.1][location=2684461..2685018][gbkey=CDS]	lcl|NC_008596.1_prot_YP_886939.1_2517[gene=pcaG][locus_tag=MSMEG_2602][db_xref=GeneID:4534641][protein=protocatechuate3,4-dioxygenasesubunitalpha][protein_id=YP_886939.1][location=2684461..2685018][gbkey=CDS]	4.66	2.17e-07	2.14e-06	TRUE
lcl|NC_008596.1_prot_YP_890492.1_6070[locus_tag=MSMEG_6273][db_xref=GeneID:4535649][protein=integralmembraneprotein][protein_id=YP_890492.1][location=6340016..6340402][gbkey=CDS]	lcl|NC_008596.1_prot_YP_890492.1_6070[locus_tag=MSMEG_6273][db_xref=GeneID:4535649][protein=integralmembraneprotein][protein_id=YP_890492.1][location=6340016..6340402][gbkey=CDS]	4.66	7.67e-08	9.13e-07	TRUE
lcl|NC_008596.1_prot_YP_886162.1_1739[locus_tag=MSMEG_1790][db_xref=GeneID:4533058][protein=hypotheticalprotein][protein_id=YP_886162.1][location=1871713..1871970][gbkey=CDS]	lcl|NC_008596.1_prot_YP_886162.1_1739[locus_tag=MSMEG_1790][db_xref=GeneID:4533058][protein=hypotheticalprotein][protein_id=YP_886162.1][location=1871713..1871970][gbkey=CDS]	4.64	2.15e-09	5.14e-08	TRUE
lcl|NC_008596.1_prot_YP_886122.1_1699[locus_tag=MSMEG_1749][db_xref=GeneID:4532551][protein=monooxygenase][protein_id=YP_886122.1][location=complement(1841333..1842214)][gbkey=CDS]	lcl|NC_008596.1_prot_YP_886122.1_1699[locus_tag=MSMEG_1749][db_xref=GeneID:4532551][protein=monooxygenase][protein_id=YP_886122.1][location=complement(1841333..1842214)][gbkey=CDS]	4.64	1.44e-11	9.99e-10	TRUE
lcl|NC_008596.1_prot_YP_886331.1_1908[locus_tag=MSMEG_1966][db_xref=GeneID:4532815][protein=hypotheticalprotein][protein_id=YP_886331.1][location=complement(2048141..2048551)][gbkey=CDS]	lcl|NC_008596.1_prot_YP_886331.1_1908[locus_tag=MSMEG_1966][db_xref=GeneID:4532815][protein=hypotheticalprotein][protein_id=YP_886331.1][location=complement(2048141..2048551)][gbkey=CDS]	4.57	7.79e-06	4.28e-05	TRUE
lcl|NC_008596.1_prot_YP_889786.1_5364[locus_tag=MSMEG_5549][db_xref=GeneID:4533795][protein=hypotheticalprotein][protein_id=YP_889786.1][location=5638116..5639345][gbkey=CDS]	lcl|NC_008596.1_prot_YP_889786.1_5364[locus_tag=MSMEG_5549][db_xref=GeneID:4533795][protein=hypotheticalprotein][protein_id=YP_889786.1][location=5638116..5639345][gbkey=CDS]	4.49	3e-07	2.85e-06	TRUE
lcl|NC_008596.1_prot_YP_886253.1_1830[locus_tag=MSMEG_1887][db_xref=GeneID:4532796][protein=hypotheticalprotein][protein_id=YP_886253.1][location=1966654..1967082][gbkey=CDS]	lcl|NC_008596.1_prot_YP_886253.1_1830[locus_tag=MSMEG_1887][db_xref=GeneID:4532796][protein=hypotheticalprotein][protein_id=YP_886253.1][location=1966654..1967082][gbkey=CDS]	4.48	3.19e-08	4.38e-07	TRUE
lcl|NC_008596.1_prot_YP_890575.1_6153[locus_tag=MSMEG_6361][db_xref=GeneID:4532994][protein=MarRfamilytranscriptionalregulator][protein_id=YP_890575.1][location=complement(6417795..6418307)][gbkey=CDS]	lcl|NC_008596.1_prot_YP_890575.1_6153[locus_tag=MSMEG_6361][db_xref=GeneID:4532994][protein=MarRfamilytranscriptionalregulator][protein_id=YP_890575.1][location=complement(6417795..6418307)][gbkey=CDS]	4.47	2.17e-07	2.14e-06	TRUE
lcl|NC_008596.1_prot_YP_885092.1_669[locus_tag=MSMEG_0684][db_xref=GeneID:4535153][protein=aldehydeoxidase][protein_id=YP_885092.1][location=complement(766670..768784)][gbkey=CDS]	lcl|NC_008596.1_prot_YP_885092.1_669[locus_tag=MSMEG_0684][db_xref=GeneID:4535153][protein=aldehydeoxidase][protein_id=YP_885092.1][location=complement(766670..768784)][gbkey=CDS]	4.44	2.94e-07	2.8e-06	TRUE
lcl|NC_008596.1_prot_YP_886613.1_2190[locus_tag=MSMEG_2261][db_xref=GeneID:4536124][protein=hypotheticalprotein][protein_id=YP_886613.1][location=2344455..2345024][gbkey=CDS]	lcl|NC_008596.1_prot_YP_886613.1_2190[locus_tag=MSMEG_2261][db_xref=GeneID:4536124][protein=hypotheticalprotein][protein_id=YP_886613.1][location=2344455..2345024][gbkey=CDS]	4.43	7.7e-13	9.03e-11	TRUE
lcl|NC_008596.1_prot_YP_884829.1_406[locus_tag=MSMEG_0416][db_xref=GeneID:4536841][protein=hypotheticalprotein][protein_id=YP_884829.1][location=complement(492595..492756)][gbkey=CDS]	lcl|NC_008596.1_prot_YP_884829.1_406[locus_tag=MSMEG_0416][db_xref=GeneID:4536841][protein=hypotheticalprotein][protein_id=YP_884829.1][location=complement(492595..492756)][gbkey=CDS]	4.43	8.16e-16	6.94e-13	TRUE
lcl|NC_008596.1_prot_YP_886165.1_1742[locus_tag=MSMEG_1794][db_xref=GeneID:4531905][protein=dehydrogenase][protein_id=YP_886165.1][location=1872888..1873895][gbkey=CDS]	lcl|NC_008596.1_prot_YP_886165.1_1742[locus_tag=MSMEG_1794][db_xref=GeneID:4531905][protein=dehydrogenase][protein_id=YP_886165.1][location=1872888..1873895][gbkey=CDS]	4.39	8.8e-07	6.85e-06	TRUE
lcl|NC_008596.1_prot_YP_888231.1_3809[locus_tag=MSMEG_3942][db_xref=GeneID:4531062][protein=hypotheticalprotein][protein_id=YP_888231.1][location=complement(4011176..4012672)][gbkey=CDS]	lcl|NC_008596.1_prot_YP_888231.1_3809[locus_tag=MSMEG_3942][db_xref=GeneID:4531062][protein=hypotheticalprotein][protein_id=YP_888231.1][location=complement(4011176..4012672)][gbkey=CDS]	4.36	1.1e-07	1.2e-06	TRUE
lcl|NC_008596.1_prot_YP_888854.1_4432[gene=rbsK][locus_tag=MSMEG_4585][db_xref=GeneID:4537436][protein=ribokinase][protein_id=YP_888854.1][location=4676563..4677423][gbkey=CDS]	lcl|NC_008596.1_prot_YP_888854.1_4432[gene=rbsK][locus_tag=MSMEG_4585][db_xref=GeneID:4537436][protein=ribokinase][protein_id=YP_888854.1][location=4676563..4677423][gbkey=CDS]	4.35	0.000387	0.00128	TRUE
lcl|NC_008596.1_prot_YP_885608.1_1185[locus_tag=MSMEG_1216][db_xref=GeneID:4534284][protein=ABCtransporterperiplasmicprotein][protein_id=YP_885608.1][location=complement(1285707..1287002)][gbkey=CDS]	lcl|NC_008596.1_prot_YP_885608.1_1185[locus_tag=MSMEG_1216][db_xref=GeneID:4534284][protein=ABCtransporterperiplasmicprotein][protein_id=YP_885608.1][location=complement(1285707..1287002)][gbkey=CDS]	4.35	4.73e-11	2.17e-09	TRUE
lcl|NC_008596.1_prot_YP_890371.1_5949[locus_tag=MSMEG_6150][db_xref=GeneID:4534652][protein=4-carboxymuconolactonedecarboxylase][protein_id=YP_890371.1][location=6219676..6220032][gbkey=CDS]	lcl|NC_008596.1_prot_YP_890371.1_5949[locus_tag=MSMEG_6150][db_xref=GeneID:4534652][protein=4-carboxymuconolactonedecarboxylase][protein_id=YP_890371.1][location=6219676..6220032][gbkey=CDS]	4.34	3.88e-07	3.5e-06	TRUE
lcl|NC_008596.1_prot_YP_889682.1_5260[locus_tag=MSMEG_5443][db_xref=GeneID:4534121][protein=dehydrogenase][protein_id=YP_889682.1][location=5527410..5528603][gbkey=CDS]	lcl|NC_008596.1_prot_YP_889682.1_5260[locus_tag=MSMEG_5443][db_xref=GeneID:4534121][protein=dehydrogenase][protein_id=YP_889682.1][location=5527410..5528603][gbkey=CDS]	4.33	4.69e-07	4.09e-06	TRUE
lcl|NC_008596.1_prot_YP_885508.1_1085[locus_tag=MSMEG_1114][db_xref=GeneID:4533572][protein=shortchaindehydrogenase][protein_id=YP_885508.1][location=complement(1178579..1179403)][gbkey=CDS]	lcl|NC_008596.1_prot_YP_885508.1_1085[locus_tag=MSMEG_1114][db_xref=GeneID:4533572][protein=shortchaindehydrogenase][protein_id=YP_885508.1][location=complement(1178579..1179403)][gbkey=CDS]	4.26	3.18e-05	0.000145	TRUE
lcl|NC_008596.1_prot_YP_888635.1_4213[locus_tag=MSMEG_4361][db_xref=GeneID:4533463][protein=hypotheticalprotein][protein_id=YP_888635.1][location=4447270..4447512][gbkey=CDS]	lcl|NC_008596.1_prot_YP_888635.1_4213[locus_tag=MSMEG_4361][db_xref=GeneID:4533463][protein=hypotheticalprotein][protein_id=YP_888635.1][location=4447270..4447512][gbkey=CDS]	4.22	4.08e-06	2.48e-05	TRUE
lcl|NC_008596.1_prot_YP_885609.1_1186[locus_tag=MSMEG_1217][db_xref=GeneID:4537691][protein=ABCtransporterATP-bindingprotein][protein_id=YP_885609.1][location=complement(1287035..1287748)][gbkey=CDS]	lcl|NC_008596.1_prot_YP_885609.1_1186[locus_tag=MSMEG_1217][db_xref=GeneID:4537691][protein=ABCtransporterATP-bindingprotein][protein_id=YP_885609.1][location=complement(1287035..1287748)][gbkey=CDS]	4.15	7.87e-08	9.26e-07	TRUE
lcl|NC_008596.1_prot_YP_887840.1_3418[locus_tag=MSMEG_3537][db_xref=GeneID:4537694][protein=hypotheticalprotein][protein_id=YP_887840.1][location=3600074..3600313][gbkey=CDS]	lcl|NC_008596.1_prot_YP_887840.1_3418[locus_tag=MSMEG_3537][db_xref=GeneID:4537694][protein=hypotheticalprotein][protein_id=YP_887840.1][location=3600074..3600313][gbkey=CDS]	4.13	0.000909	0.00274	TRUE
lcl|NC_008596.1_prot_YP_884832.1_409[locus_tag=MSMEG_0419][db_xref=GeneID:4537295][protein=integralmembraneprotein][protein_id=YP_884832.1][location=complement(495575..496396)][gbkey=CDS]	lcl|NC_008596.1_prot_YP_884832.1_409[locus_tag=MSMEG_0419][db_xref=GeneID:4537295][protein=integralmembraneprotein][protein_id=YP_884832.1][location=complement(495575..496396)][gbkey=CDS]	4.12	3.57e-07	3.27e-06	TRUE
lcl|NC_008596.1_prot_YP_885566.1_1143[locus_tag=MSMEG_1174][db_xref=GeneID:4536329][protein=cadmiuminducibleproteincadi][protein_id=YP_885566.1][location=complement(1234447..1234911)][gbkey=CDS]	lcl|NC_008596.1_prot_YP_885566.1_1143[locus_tag=MSMEG_1174][db_xref=GeneID:4536329][protein=cadmiuminducibleproteincadi][protein_id=YP_885566.1][location=complement(1234447..1234911)][gbkey=CDS]	4.11	1.48e-06	1.07e-05	TRUE
lcl|NC_008596.1_prot_YP_885093.1_670[locus_tag=MSMEG_0685][db_xref=GeneID:4532674][protein=oxidoreductase,molybdopterin-bindingsubunit][protein_id=YP_885093.1][location=complement(768781..769776)][gbkey=CDS]	lcl|NC_008596.1_prot_YP_885093.1_670[locus_tag=MSMEG_0685][db_xref=GeneID:4532674][protein=oxidoreductase,molybdopterin-bindingsubunit][protein_id=YP_885093.1][location=complement(768781..769776)][gbkey=CDS]	4.09	4.64e-09	9.36e-08	TRUE
lcl|NC_008596.1_prot_YP_888743.1_4321[locus_tag=MSMEG_4470][db_xref=GeneID:4537246][protein=ABCtransporter][protein_id=YP_888743.1][location=complement(4551998..4554037)][gbkey=CDS]	lcl|NC_008596.1_prot_YP_888743.1_4321[locus_tag=MSMEG_4470][db_xref=GeneID:4537246][protein=ABCtransporter][protein_id=YP_888743.1][location=complement(4551998..4554037)][gbkey=CDS]	4.08	2.01e-14	6.83e-12	TRUE
lcl|NC_008596.1_prot_YP_889366.1_4944[gene=pruA][locus_tag=MSMEG_5119][db_xref=GeneID:4534098][protein=1-pyrroline-5-carboxylatedehydrogenase][protein_id=YP_889366.1][location=complement(5216637..5218265)][gbkey=CDS]	lcl|NC_008596.1_prot_YP_889366.1_4944[gene=pruA][locus_tag=MSMEG_5119][db_xref=GeneID:4534098][protein=1-pyrroline-5-carboxylatedehydrogenase][protein_id=YP_889366.1][location=complement(5216637..5218265)][gbkey=CDS]	4.08	1.58e-06	1.13e-05	TRUE
lcl|NC_008596.1_prot_YP_884686.1_263[locus_tag=MSMEG_0271][db_xref=GeneID:4532263][protein=hypotheticalprotein][protein_id=YP_884686.1][location=complement(305144..305800)][gbkey=CDS]	lcl|NC_008596.1_prot_YP_884686.1_263[locus_tag=MSMEG_0271][db_xref=GeneID:4532263][protein=hypotheticalprotein][protein_id=YP_884686.1][location=complement(305144..305800)][gbkey=CDS]	4.07	8.32e-06	4.52e-05	TRUE
lcl|NC_008596.1_prot_YP_886615.1_2192[gene=hybC][locus_tag=MSMEG_2263][db_xref=GeneID:4531215][protein=hydrogenase-2,largesubunit][protein_id=YP_886615.1][location=2346098..2347705][gbkey=CDS]	lcl|NC_008596.1_prot_YP_886615.1_2192[gene=hybC][locus_tag=MSMEG_2263][db_xref=GeneID:4531215][protein=hydrogenase-2,largesubunit][protein_id=YP_886615.1][location=2346098..2347705][gbkey=CDS]	4.04	1.77e-12	1.77e-10	TRUE
lcl|NC_008596.1_prot_YP_887863.1_3441[locus_tag=MSMEG_3560][db_xref=GeneID:4537681][protein=hypotheticalprotein][protein_id=YP_887863.1][location=complement(3621505..3621867)][gbkey=CDS]	lcl|NC_008596.1_prot_YP_887863.1_3441[locus_tag=MSMEG_3560][db_xref=GeneID:4537681][protein=hypotheticalprotein][protein_id=YP_887863.1][location=complement(3621505..3621867)][gbkey=CDS]	4.03	5.6e-05	0.000235	TRUE
lcl|NC_008596.1_prot_YP_886626.1_2203[gene=hypC][locus_tag=MSMEG_2274][db_xref=GeneID:4537711][protein=hydrogenaseassemblychaperoneHypC/HupF][protein_id=YP_886626.1][location=2356566..2356826][gbkey=CDS]	lcl|NC_008596.1_prot_YP_886626.1_2203[gene=hypC][locus_tag=MSMEG_2274][db_xref=GeneID:4537711][protein=hydrogenaseassemblychaperoneHypC/HupF][protein_id=YP_886626.1][location=2356566..2356826][gbkey=CDS]	4	1.01e-05	5.36e-05	TRUE
lcl|NC_008596.1_prot_YP_885119.1_696[locus_tag=MSMEG_0713][db_xref=GeneID:4535613][protein=MerRfamilytranscriptionalregulator][protein_id=YP_885119.1][location=800492..800851][gbkey=CDS]	lcl|NC_008596.1_prot_YP_885119.1_696[locus_tag=MSMEG_0713][db_xref=GeneID:4535613][protein=MerRfamilytranscriptionalregulator][protein_id=YP_885119.1][location=800492..800851][gbkey=CDS]	4	0.00028	0.000972	TRUE
lcl|NC_008596.1_prot_YP_885300.1_877[locus_tag=MSMEG_0897][db_xref=GeneID:4535607][protein=hypotheticalprotein][protein_id=YP_885300.1][location=982187..983464][gbkey=CDS]	lcl|NC_008596.1_prot_YP_885300.1_877[locus_tag=MSMEG_0897][db_xref=GeneID:4535607][protein=hypotheticalprotein][protein_id=YP_885300.1][location=982187..983464][gbkey=CDS]	4	1.44e-14	6.83e-12	TRUE
lcl|NC_008596.1_prot_YP_885016.1_593[locus_tag=MSMEG_0605][db_xref=GeneID:4530921][protein=hypotheticalprotein][protein_id=YP_885016.1][location=complement(682652..683758)][gbkey=CDS]	lcl|NC_008596.1_prot_YP_885016.1_593[locus_tag=MSMEG_0605][db_xref=GeneID:4530921][protein=hypotheticalprotein][protein_id=YP_885016.1][location=complement(682652..683758)][gbkey=CDS]	3.96	0.000269	0.000939	TRUE
lcl|NC_008596.1_prot_YP_887574.1_3152[locus_tag=MSMEG_3262][db_xref=GeneID:4537516][protein=L-xylulosereductase][protein_id=YP_887574.1][location=complement(3344098..3344886)][gbkey=CDS]	lcl|NC_008596.1_prot_YP_887574.1_3152[locus_tag=MSMEG_3262][db_xref=GeneID:4537516][protein=L-xylulosereductase][protein_id=YP_887574.1][location=complement(3344098..3344886)][gbkey=CDS]	3.95	3.76e-08	5.04e-07	TRUE
lcl|NC_008596.1_prot_YP_888810.1_4388[locus_tag=MSMEG_4538][db_xref=GeneID:4532051][protein=cysteinedesulfurase][protein_id=YP_888810.1][location=4626583..4628262][gbkey=CDS]	lcl|NC_008596.1_prot_YP_888810.1_4388[locus_tag=MSMEG_4538][db_xref=GeneID:4532051][protein=cysteinedesulfurase][protein_id=YP_888810.1][location=4626583..4628262][gbkey=CDS]	3.91	1.02e-07	1.15e-06	TRUE
lcl|NC_008596.1_prot_YP_885155.1_732[locus_tag=MSMEG_0749][db_xref=GeneID:4536737][protein=carbonmonoxidedehydrogenasesubunitG(CoxG)familyprotein][protein_id=YP_885155.1][location=836174..836869][gbkey=CDS]	lcl|NC_008596.1_prot_YP_885155.1_732[locus_tag=MSMEG_0749][db_xref=GeneID:4536737][protein=carbonmonoxidedehydrogenasesubunitG(CoxG)familyprotein][protein_id=YP_885155.1][location=836174..836869][gbkey=CDS]	3.87	3.47e-08	4.71e-07	TRUE
lcl|NC_008596.1_prot_YP_887768.1_3346[locus_tag=MSMEG_3464][db_xref=GeneID:4533362][protein=alcoholdehydrogenase][protein_id=YP_887768.1][location=complement(3531027..3532043)][gbkey=CDS]	lcl|NC_008596.1_prot_YP_887768.1_3346[locus_tag=MSMEG_3464][db_xref=GeneID:4533362][protein=alcoholdehydrogenase][protein_id=YP_887768.1][location=complement(3531027..3532043)][gbkey=CDS]	3.85	1.26e-06	9.33e-06	TRUE
lcl|NC_008596.1_prot_YP_885778.1_1355[locus_tag=MSMEG_1392][db_xref=GeneID:4534538][protein=alcoholdehydrogenase][protein_id=YP_885778.1][location=1494011..1495168][gbkey=CDS]	lcl|NC_008596.1_prot_YP_885778.1_1355[locus_tag=MSMEG_1392][db_xref=GeneID:4534538][protein=alcoholdehydrogenase][protein_id=YP_885778.1][location=1494011..1495168][gbkey=CDS]	3.83	3.69e-14	8.97e-12	TRUE
lcl|NC_008596.1_prot_YP_886941.1_2519[gene=pcaC][locus_tag=MSMEG_2604][db_xref=GeneID:4531307][protein=4-carboxymuconolactonedecarboxylase][protein_id=YP_886941.1][location=2686214..2686618][gbkey=CDS]	lcl|NC_008596.1_prot_YP_886941.1_2519[gene=pcaC][locus_tag=MSMEG_2604][db_xref=GeneID:4531307][protein=4-carboxymuconolactonedecarboxylase][protein_id=YP_886941.1][location=2686214..2686618][gbkey=CDS]	3.77	4.32e-07	3.83e-06	TRUE
lcl|NC_008596.1_prot_YP_887865.1_3443[gene=pcaC][locus_tag=MSMEG_3562][db_xref=GeneID:4532588][protein=hypotheticalprotein][protein_id=YP_887865.1][location=complement(3623312..3623794)][gbkey=CDS]	lcl|NC_008596.1_prot_YP_887865.1_3443[gene=pcaC][locus_tag=MSMEG_3562][db_xref=GeneID:4532588][protein=hypotheticalprotein][protein_id=YP_887865.1][location=complement(3623312..3623794)][gbkey=CDS]	3.75	1.02e-13	1.83e-11	TRUE
lcl|NC_008596.1_prot_YP_885796.1_1373[gene=rocD][locus_tag=MSMEG_1413][db_xref=GeneID:4536016][protein=ornithine--oxo-acidtransaminase][protein_id=YP_885796.1][location=complement(1515608..1516876)][gbkey=CDS]	lcl|NC_008596.1_prot_YP_885796.1_1373[gene=rocD][locus_tag=MSMEG_1413][db_xref=GeneID:4536016][protein=ornithine--oxo-acidtransaminase][protein_id=YP_885796.1][location=complement(1515608..1516876)][gbkey=CDS]	3.73	1.3e-07	1.36e-06	TRUE
lcl|NC_008596.1_prot_YP_885103.1_680[locus_tag=MSMEG_0696][db_xref=GeneID:4535648][protein=hypotheticalprotein][protein_id=YP_885103.1][location=complement(785252..785593)][gbkey=CDS]	lcl|NC_008596.1_prot_YP_885103.1_680[locus_tag=MSMEG_0696][db_xref=GeneID:4535648][protein=hypotheticalprotein][protein_id=YP_885103.1][location=complement(785252..785593)][gbkey=CDS]	3.71	4.41e-06	2.64e-05	TRUE
lcl|NC_008596.1_prot_YP_887838.1_3416[gene=speB][locus_tag=MSMEG_3535][db_xref=GeneID:4533678][protein=agmatinase][protein_id=YP_887838.1][location=3597069..3598112][gbkey=CDS]	lcl|NC_008596.1_prot_YP_887838.1_3416[gene=speB][locus_tag=MSMEG_3535][db_xref=GeneID:4533678][protein=agmatinase][protein_id=YP_887838.1][location=3597069..3598112][gbkey=CDS]	3.7	2.33e-10	8.44e-09	TRUE
lcl|NC_008596.1_prot_YP_886244.1_1821[locus_tag=MSMEG_1878][db_xref=GeneID:4532586][protein=S30AEfamilyprotein][protein_id=YP_886244.1][location=1955596..1956288][gbkey=CDS]	lcl|NC_008596.1_prot_YP_886244.1_1821[locus_tag=MSMEG_1878][db_xref=GeneID:4532586][protein=S30AEfamilyprotein][protein_id=YP_886244.1][location=1955596..1956288][gbkey=CDS]	3.64	1.83e-14	6.83e-12	TRUE
lcl|NC_008596.1_prot_YP_889325.1_4903[locus_tag=MSMEG_5075][db_xref=GeneID:4531848][protein=ABCtransporterATP-bindingprotein][protein_id=YP_889325.1][location=5174611..5175513][gbkey=CDS]	lcl|NC_008596.1_prot_YP_889325.1_4903[locus_tag=MSMEG_5075][db_xref=GeneID:4531848][protein=ABCtransporterATP-bindingprotein][protein_id=YP_889325.1][location=5174611..5175513][gbkey=CDS]	3.6	1.61e-08	2.49e-07	TRUE
lcl|NC_008596.1_prot_YP_888240.1_3818[locus_tag=MSMEG_3952][db_xref=GeneID:4534315][protein=hypotheticalprotein][protein_id=YP_888240.1][location=4020005..4020961][gbkey=CDS]	lcl|NC_008596.1_prot_YP_888240.1_3818[locus_tag=MSMEG_3952][db_xref=GeneID:4534315][protein=hypotheticalprotein][protein_id=YP_888240.1][location=4020005..4020961][gbkey=CDS]	3.58	3.87e-05	0.000171	TRUE
lcl|NC_008596.1_prot_YP_886428.1_2005[locus_tag=MSMEG_2067][db_xref=GeneID:4535617][protein=methyltransferasetype12][protein_id=YP_886428.1][location=2144836..2145471][gbkey=CDS]	lcl|NC_008596.1_prot_YP_886428.1_2005[locus_tag=MSMEG_2067][db_xref=GeneID:4535617][protein=methyltransferasetype12][protein_id=YP_886428.1][location=2144836..2145471][gbkey=CDS]	3.55	0.000313	0.00107	TRUE
lcl|NC_008596.1_prot_YP_889715.1_5293[locus_tag=MSMEG_5477][db_xref=GeneID:4533049][protein=2-hydroxy-3-oxopropionatereductase][protein_id=YP_889715.1][location=complement(5560599..5561513)][gbkey=CDS]	lcl|NC_008596.1_prot_YP_889715.1_5293[locus_tag=MSMEG_5477][db_xref=GeneID:4533049][protein=2-hydroxy-3-oxopropionatereductase][protein_id=YP_889715.1][location=complement(5560599..5561513)][gbkey=CDS]	3.52	5.56e-14	1.05e-11	TRUE
lcl|NC_008596.1_prot_YP_888229.1_3807[locus_tag=MSMEG_3940][db_xref=GeneID:4535796][protein=universalstressproteinfamilyprotein][protein_id=YP_888229.1][location=4008412..4009293][gbkey=CDS]	lcl|NC_008596.1_prot_YP_888229.1_3807[locus_tag=MSMEG_3940][db_xref=GeneID:4535796][protein=universalstressproteinfamilyprotein][protein_id=YP_888229.1][location=4008412..4009293][gbkey=CDS]	3.51	3.91e-07	3.51e-06	TRUE
lcl|NC_008596.1_prot_YP_884691.1_268[locus_tag=MSMEG_0276][db_xref=GeneID:4533133][protein=aldehyde-alcoholdehydrogenase][protein_id=YP_884691.1][location=complement(307518..309101)][gbkey=CDS]	lcl|NC_008596.1_prot_YP_884691.1_268[locus_tag=MSMEG_0276][db_xref=GeneID:4533133][protein=aldehyde-alcoholdehydrogenase][protein_id=YP_884691.1][location=complement(307518..309101)][gbkey=CDS]	3.5	1.23e-05	6.28e-05	TRUE
lcl|NC_008596.1_prot_YP_884992.1_569[gene=gabT][locus_tag=MSMEG_0581][db_xref=GeneID:4536614][protein=4-aminobutyrateaminotransferase][protein_id=YP_884992.1][location=657676..659022][gbkey=CDS]	lcl|NC_008596.1_prot_YP_884992.1_569[gene=gabT][locus_tag=MSMEG_0581][db_xref=GeneID:4536614][protein=4-aminobutyrateaminotransferase][protein_id=YP_884992.1][location=657676..659022][gbkey=CDS]	3.49	1.42e-07	1.47e-06	TRUE
lcl|NC_008596.1_prot_YP_887844.1_3422[locus_tag=MSMEG_3542][db_xref=GeneID:4532416][protein=hypotheticalprotein][protein_id=YP_887844.1][location=3601604..3601975][gbkey=CDS]	lcl|NC_008596.1_prot_YP_887844.1_3422[locus_tag=MSMEG_3542][db_xref=GeneID:4532416][protein=hypotheticalprotein][protein_id=YP_887844.1][location=3601604..3601975][gbkey=CDS]	3.48	1.32e-06	9.71e-06	TRUE
lcl|NC_008596.1_prot_YP_889463.1_5041[locus_tag=MSMEG_5217][db_xref=GeneID:4531304][protein=hypotheticalprotein][protein_id=YP_889463.1][location=complement(5313276..5313614)][gbkey=CDS]	lcl|NC_008596.1_prot_YP_889463.1_5041[locus_tag=MSMEG_5217][db_xref=GeneID:4531304][protein=hypotheticalprotein][protein_id=YP_889463.1][location=complement(5313276..5313614)][gbkey=CDS]	3.48	2.94e-07	2.8e-06	TRUE
lcl|NC_008596.1_prot_YP_889548.1_5126[locus_tag=MSMEG_5302][db_xref=GeneID:4537736][protein=aerobicC4-dicarboxylatetransporter][protein_id=YP_889548.1][location=complement(5390951..5392324)][gbkey=CDS]	lcl|NC_008596.1_prot_YP_889548.1_5126[locus_tag=MSMEG_5302][db_xref=GeneID:4537736][protein=aerobicC4-dicarboxylatetransporter][protein_id=YP_889548.1][location=complement(5390951..5392324)][gbkey=CDS]	3.47	1.28e-10	5.22e-09	TRUE
lcl|NC_008596.1_prot_YP_887355.1_2933[locus_tag=MSMEG_3039][db_xref=GeneID:4530947][protein=monooxygenase][protein_id=YP_887355.1][location=complement(3111781..3112989)][gbkey=CDS]	lcl|NC_008596.1_prot_YP_887355.1_2933[locus_tag=MSMEG_3039][db_xref=GeneID:4530947][protein=monooxygenase][protein_id=YP_887355.1][location=complement(3111781..3112989)][gbkey=CDS]	3.47	4.29e-05	0.000186	TRUE
lcl|NC_008596.1_prot_YP_890429.1_6007[locus_tag=MSMEG_6210][db_xref=GeneID:4533448][protein=hypotheticalprotein][protein_id=YP_890429.1][location=6275706..6276398][gbkey=CDS]	lcl|NC_008596.1_prot_YP_890429.1_6007[locus_tag=MSMEG_6210][db_xref=GeneID:4533448][protein=hypotheticalprotein][protein_id=YP_890429.1][location=6275706..6276398][gbkey=CDS]	3.44	0.00199	0.00548	TRUE
lcl|NC_008596.1_prot_YP_886130.1_1707[locus_tag=MSMEG_1758][db_xref=GeneID:4534625][protein=hypotheticalprotein][protein_id=YP_886130.1][location=complement(1850404..1850577)][gbkey=CDS]	lcl|NC_008596.1_prot_YP_886130.1_1707[locus_tag=MSMEG_1758][db_xref=GeneID:4534625][protein=hypotheticalprotein][protein_id=YP_886130.1][location=complement(1850404..1850577)][gbkey=CDS]	3.44	8.47e-06	4.6e-05	TRUE
lcl|NC_008596.1_prot_YP_886440.1_2017[locus_tag=MSMEG_2079][db_xref=GeneID:4530894][protein=alcoholdehydrogenase][protein_id=YP_886440.1][location=complement(2156545..2157543)][gbkey=CDS]	lcl|NC_008596.1_prot_YP_886440.1_2017[locus_tag=MSMEG_2079][db_xref=GeneID:4530894][protein=alcoholdehydrogenase][protein_id=YP_886440.1][location=complement(2156545..2157543)][gbkey=CDS]	3.43	1.61e-14	6.83e-12	TRUE
lcl|NC_008596.1_prot_YP_884662.1_239[locus_tag=MSMEG_0247][db_xref=GeneID:4532618][protein=secretedpeptidase][protein_id=YP_884662.1][location=complement(276856..278070)][gbkey=CDS]	lcl|NC_008596.1_prot_YP_884662.1_239[locus_tag=MSMEG_0247][db_xref=GeneID:4532618][protein=secretedpeptidase][protein_id=YP_884662.1][location=complement(276856..278070)][gbkey=CDS]	3.43	4.13e-08	5.4e-07	TRUE
lcl|NC_008596.1_prot_YP_890089.1_5667[locus_tag=MSMEG_5862][db_xref=GeneID:4535583][protein=shortchaindehydrogenase][protein_id=YP_890089.1][location=5928485..5929312][gbkey=CDS]	lcl|NC_008596.1_prot_YP_890089.1_5667[locus_tag=MSMEG_5862][db_xref=GeneID:4535583][protein=shortchaindehydrogenase][protein_id=YP_890089.1][location=5928485..5929312][gbkey=CDS]	3.43	5.52e-05	0.000231	TRUE
lcl|NC_008596.1_prot_YP_890583.1_6161[gene=pcaC][locus_tag=MSMEG_6370][db_xref=GeneID:4534651][protein=4-carboxymuconolactonedecarboxylase][protein_id=YP_890583.1][location=complement(6424775..6425236)][gbkey=CDS]	lcl|NC_008596.1_prot_YP_890583.1_6161[gene=pcaC][locus_tag=MSMEG_6370][db_xref=GeneID:4534651][protein=4-carboxymuconolactonedecarboxylase][protein_id=YP_890583.1][location=complement(6424775..6425236)][gbkey=CDS]	3.41	1.83e-11	1.16e-09	TRUE
lcl|NC_008596.1_prot_YP_886001.1_1578[locus_tag=MSMEG_1624][db_xref=GeneID:4532437][protein=universalstressproteinfamilyprotein][protein_id=YP_886001.1][location=1714853..1715740][gbkey=CDS]	lcl|NC_008596.1_prot_YP_886001.1_1578[locus_tag=MSMEG_1624][db_xref=GeneID:4532437][protein=universalstressproteinfamilyprotein][protein_id=YP_886001.1][location=1714853..1715740][gbkey=CDS]	3.41	2.16e-06	1.46e-05	TRUE
lcl|NC_008596.1_prot_YP_885924.1_1501[locus_tag=MSMEG_1542][db_xref=GeneID:4535292][protein=transcriptionalregulator][protein_id=YP_885924.1][location=1631951..1633222][gbkey=CDS]	lcl|NC_008596.1_prot_YP_885924.1_1501[locus_tag=MSMEG_1542][db_xref=GeneID:4535292][protein=transcriptionalregulator][protein_id=YP_885924.1][location=1631951..1633222][gbkey=CDS]	3.39	2.89e-09	6.47e-08	TRUE
lcl|NC_008596.1_prot_YP_890533.1_6111[locus_tag=MSMEG_6314][db_xref=GeneID:4533507][protein=haloalkanedehalogenase][protein_id=YP_890533.1][location=complement(6381142..6382050)][gbkey=CDS]	lcl|NC_008596.1_prot_YP_890533.1_6111[locus_tag=MSMEG_6314][db_xref=GeneID:4533507][protein=haloalkanedehalogenase][protein_id=YP_890533.1][location=complement(6381142..6382050)][gbkey=CDS]	3.39	1.84e-11	1.16e-09	TRUE
lcl|NC_008596.1_prot_YP_887914.1_3492[gene=xfp][locus_tag=MSMEG_3611][db_xref=GeneID:4530926][protein=phosphoketolase][protein_id=YP_887914.1][location=3674267..3676639][gbkey=CDS]	lcl|NC_008596.1_prot_YP_887914.1_3492[gene=xfp][locus_tag=MSMEG_3611][db_xref=GeneID:4530926][protein=phosphoketolase][protein_id=YP_887914.1][location=3674267..3676639][gbkey=CDS]	3.36	2.48e-06	1.65e-05	TRUE
lcl|NC_008596.1_prot_YP_887456.1_3034[locus_tag=MSMEG_3141][db_xref=GeneID:4534758][protein=hypotheticalprotein][protein_id=YP_887456.1][location=3214859..3215056][gbkey=CDS]	lcl|NC_008596.1_prot_YP_887456.1_3034[locus_tag=MSMEG_3141][db_xref=GeneID:4534758][protein=hypotheticalprotein][protein_id=YP_887456.1][location=3214859..3215056][gbkey=CDS]	3.34	6.49e-07	5.31e-06	TRUE
lcl|NC_008596.1_prot_YP_890222.1_5800[locus_tag=MSMEG_5996][db_xref=GeneID:4537015][protein=acetyl-CoAacetyltransferase][protein_id=YP_890222.1][location=6062510..6063673][gbkey=CDS]	lcl|NC_008596.1_prot_YP_890222.1_5800[locus_tag=MSMEG_5996][db_xref=GeneID:4537015][protein=acetyl-CoAacetyltransferase][protein_id=YP_890222.1][location=6062510..6063673][gbkey=CDS]	3.33	1.02e-05	5.4e-05	TRUE
lcl|NC_008596.1_prot_YP_885069.1_646[locus_tag=MSMEG_0660][db_xref=GeneID:4533697][protein=extracellularsolute-bindingprotein][protein_id=YP_885069.1][location=complement(741111..742385)][gbkey=CDS]	lcl|NC_008596.1_prot_YP_885069.1_646[locus_tag=MSMEG_0660][db_xref=GeneID:4533697][protein=extracellularsolute-bindingprotein][protein_id=YP_885069.1][location=complement(741111..742385)][gbkey=CDS]	3.29	4.1e-10	1.26e-08	TRUE
lcl|NC_008596.1_prot_YP_889002.1_4580[locus_tag=MSMEG_4743][db_xref=GeneID:4537409][protein=hypotheticalprotein][protein_id=YP_889002.1][location=4845342..4846067][gbkey=CDS]	lcl|NC_008596.1_prot_YP_889002.1_4580[locus_tag=MSMEG_4743][db_xref=GeneID:4537409][protein=hypotheticalprotein][protein_id=YP_889002.1][location=4845342..4846067][gbkey=CDS]	3.28	3.19e-05	0.000145	TRUE
lcl|NC_008596.1_prot_YP_884947.1_524[locus_tag=MSMEG_0536][db_xref=GeneID:4532482][protein=intracellularproteasePfpIfamilyprotein][protein_id=YP_884947.1][location=complement(616498..617064)][gbkey=CDS]	lcl|NC_008596.1_prot_YP_884947.1_524[locus_tag=MSMEG_0536][db_xref=GeneID:4532482][protein=intracellularproteasePfpIfamilyprotein][protein_id=YP_884947.1][location=complement(616498..617064)][gbkey=CDS]	3.27	5.45e-06	3.17e-05	TRUE
lcl|NC_008596.1_prot_YP_887906.1_3484[locus_tag=MSMEG_3603][db_xref=GeneID:4533184][protein=oxidoreductase,zinc-bindingdehydrogenase][protein_id=YP_887906.1][location=complement(3666885..3667931)][gbkey=CDS]	lcl|NC_008596.1_prot_YP_887906.1_3484[locus_tag=MSMEG_3603][db_xref=GeneID:4533184][protein=oxidoreductase,zinc-bindingdehydrogenase][protein_id=YP_887906.1][location=complement(3666885..3667931)][gbkey=CDS]	3.25	0.000521	0.00168	TRUE
lcl|NC_008596.1_prot_YP_889546.1_5124[locus_tag=MSMEG_5300][db_xref=GeneID:4533378][protein=short-chaintypedehydrogenase/reductase][protein_id=YP_889546.1][location=complement(5389451..5390179)][gbkey=CDS]	lcl|NC_008596.1_prot_YP_889546.1_5124[locus_tag=MSMEG_5300][db_xref=GeneID:4533378][protein=short-chaintypedehydrogenase/reductase][protein_id=YP_889546.1][location=complement(5389451..5390179)][gbkey=CDS]	3.25	3.72e-12	3.24e-10	TRUE
lcl|NC_008596.1_prot_YP_886059.1_1636[locus_tag=MSMEG_1683][db_xref=GeneID:4536864][protein=cytosine/purinesuracilthiamineallantoinpermease][protein_id=YP_886059.1][location=complement(1775984..1777435)][gbkey=CDS]	lcl|NC_008596.1_prot_YP_886059.1_1636[locus_tag=MSMEG_1683][db_xref=GeneID:4536864][protein=cytosine/purinesuracilthiamineallantoinpermease][protein_id=YP_886059.1][location=complement(1775984..1777435)][gbkey=CDS]	3.24	1.15e-06	8.61e-06	TRUE
lcl|NC_008596.1_prot_YP_887978.1_3556[locus_tag=MSMEG_3675][db_xref=GeneID:4536077][protein=metal-dependenthydrolase][protein_id=YP_887978.1][location=3741641..3742540][gbkey=CDS]	lcl|NC_008596.1_prot_YP_887978.1_3556[locus_tag=MSMEG_3675][db_xref=GeneID:4536077][protein=metal-dependenthydrolase][protein_id=YP_887978.1][location=3741641..3742540][gbkey=CDS]	3.23	3.69e-07	3.37e-06	TRUE
lcl|NC_008596.1_prot_YP_888234.1_3812[locus_tag=MSMEG_3945][db_xref=GeneID:4537708][protein=universalstressproteinfamilyprotein][protein_id=YP_888234.1][location=complement(4014443..4015264)][gbkey=CDS]	lcl|NC_008596.1_prot_YP_888234.1_3812[locus_tag=MSMEG_3945][db_xref=GeneID:4537708][protein=universalstressproteinfamilyprotein][protein_id=YP_888234.1][location=complement(4014443..4015264)][gbkey=CDS]	3.23	4.11e-08	5.4e-07	TRUE
lcl|NC_008596.1_prot_YP_886057.1_1634[locus_tag=MSMEG_1681][db_xref=GeneID:4531283][protein=endoribonucleaseL-PSPsuperfamilyprotein][protein_id=YP_886057.1][location=complement(1774127..1774570)][gbkey=CDS]	lcl|NC_008596.1_prot_YP_886057.1_1634[locus_tag=MSMEG_1681][db_xref=GeneID:4531283][protein=endoribonucleaseL-PSPsuperfamilyprotein][protein_id=YP_886057.1][location=complement(1774127..1774570)][gbkey=CDS]	3.22	7.71e-11	3.36e-09	TRUE
lcl|NC_008596.1_prot_YP_887278.1_2856[gene=gabT][locus_tag=MSMEG_2959][db_xref=GeneID:4532510][protein=4-aminobutyrateaminotransferase][protein_id=YP_887278.1][location=complement(3021057..3022397)][gbkey=CDS]	lcl|NC_008596.1_prot_YP_887278.1_2856[gene=gabT][locus_tag=MSMEG_2959][db_xref=GeneID:4532510][protein=4-aminobutyrateaminotransferase][protein_id=YP_887278.1][location=complement(3021057..3022397)][gbkey=CDS]	3.22	7.23e-11	3.19e-09	TRUE
lcl|NC_008596.1_prot_YP_890485.1_6063[locus_tag=MSMEG_6266][db_xref=GeneID:4533881][protein=thiocyanatehydrolasesubunitbeta][protein_id=YP_890485.1][location=6331259..6332059][gbkey=CDS]	lcl|NC_008596.1_prot_YP_890485.1_6063[locus_tag=MSMEG_6266][db_xref=GeneID:4533881][protein=thiocyanatehydrolasesubunitbeta][protein_id=YP_890485.1][location=6331259..6332059][gbkey=CDS]	3.19	8.26e-07	6.56e-06	TRUE
lcl|NC_008596.1_prot_YP_885299.1_876[locus_tag=MSMEG_0896][db_xref=GeneID:4537300][protein=integralmembranetransporter][protein_id=YP_885299.1][location=980820..982190][gbkey=CDS]	lcl|NC_008596.1_prot_YP_885299.1_876[locus_tag=MSMEG_0896][db_xref=GeneID:4537300][protein=integralmembranetransporter][protein_id=YP_885299.1][location=980820..982190][gbkey=CDS]	3.19	8.67e-07	6.78e-06	TRUE
lcl|NC_008596.1_prot_YP_889716.1_5294[locus_tag=MSMEG_5478][db_xref=GeneID:4537147][protein=hydroxypyruvateisomerase][protein_id=YP_889716.1][location=complement(5561544..5562377)][gbkey=CDS]	lcl|NC_008596.1_prot_YP_889716.1_5294[locus_tag=MSMEG_5478][db_xref=GeneID:4537147][protein=hydroxypyruvateisomerase][protein_id=YP_889716.1][location=complement(5561544..5562377)][gbkey=CDS]	3.18	1.4e-09	3.65e-08	TRUE
lcl|NC_008596.1_prot_YP_890540.1_6118[locus_tag=MSMEG_6322][db_xref=GeneID:4537099][protein=bifunctionalwaxestersynthase/acyl-CoAdiacylglycerolacyltransferase][protein_id=YP_890540.1][location=complement(6389612..6390985)][gbkey=CDS]	lcl|NC_008596.1_prot_YP_890540.1_6118[locus_tag=MSMEG_6322][db_xref=GeneID:4537099][protein=bifunctionalwaxestersynthase/acyl-CoAdiacylglycerolacyltransferase][protein_id=YP_890540.1][location=complement(6389612..6390985)][gbkey=CDS]	3.17	8.62e-09	1.5e-07	TRUE
lcl|NC_008596.1_prot_YP_886691.1_2268[locus_tag=MSMEG_2347][db_xref=GeneID:4531857][protein=phytoenedehydrogenase][protein_id=YP_886691.1][location=complement(2426974..2428527)][gbkey=CDS]	lcl|NC_008596.1_prot_YP_886691.1_2268[locus_tag=MSMEG_2347][db_xref=GeneID:4531857][protein=phytoenedehydrogenase][protein_id=YP_886691.1][location=complement(2426974..2428527)][gbkey=CDS]	3.17	5.32e-05	0.000224	TRUE
lcl|NC_008596.1_prot_YP_888026.1_3604[locus_tag=MSMEG_3726][db_xref=GeneID:4532965][protein=alcoholdehydrogenase][protein_id=YP_888026.1][location=complement(3792319..3794004)][gbkey=CDS]	lcl|NC_008596.1_prot_YP_888026.1_3604[locus_tag=MSMEG_3726][db_xref=GeneID:4532965][protein=alcoholdehydrogenase][protein_id=YP_888026.1][location=complement(3792319..3794004)][gbkey=CDS]	3.16	0.000759	0.00234	TRUE
lcl|NC_008596.1_prot_YP_890955.1_6533[locus_tag=MSMEG_6747][db_xref=GeneID:4531228][protein=oxidoreductase][protein_id=YP_890955.1][location=6792281..6793198][gbkey=CDS]	lcl|NC_008596.1_prot_YP_890955.1_6533[locus_tag=MSMEG_6747][db_xref=GeneID:4531228][protein=oxidoreductase][protein_id=YP_890955.1][location=6792281..6793198][gbkey=CDS]	3.13	1.73e-10	6.54e-09	TRUE
lcl|NC_008596.1_prot_YP_888236.1_3814[locus_tag=MSMEG_3948][db_xref=GeneID:4534107][protein=acyltransferase][protein_id=YP_888236.1][location=4016065..4017468][gbkey=CDS]	lcl|NC_008596.1_prot_YP_888236.1_3814[locus_tag=MSMEG_3948][db_xref=GeneID:4534107][protein=acyltransferase][protein_id=YP_888236.1][location=4016065..4017468][gbkey=CDS]	3.11	2.58e-05	0.000121	TRUE
lcl|NC_008596.1_prot_YP_884711.1_288[locus_tag=MSMEG_0296][db_xref=GeneID:4534392][protein=MarRfamilytranscriptionalregulator][protein_id=YP_884711.1][location=complement(327192..327647)][gbkey=CDS]	lcl|NC_008596.1_prot_YP_884711.1_288[locus_tag=MSMEG_0296][db_xref=GeneID:4534392][protein=MarRfamilytranscriptionalregulator][protein_id=YP_884711.1][location=complement(327192..327647)][gbkey=CDS]	3.1	1.96e-08	2.93e-07	TRUE
lcl|NC_008596.1_prot_YP_888165.1_3743[locus_tag=MSMEG_3874][db_xref=GeneID:4530853][protein=TetRfamilytranscriptionalregulator][protein_id=YP_888165.1][location=3947354..3947998][gbkey=CDS]	lcl|NC_008596.1_prot_YP_888165.1_3743[locus_tag=MSMEG_3874][db_xref=GeneID:4530853][protein=TetRfamilytranscriptionalregulator][protein_id=YP_888165.1][location=3947354..3947998][gbkey=CDS]	3.1	0.000484	0.00157	TRUE
lcl|NC_008596.1_prot_YP_887775.1_3353[locus_tag=MSMEG_3471][db_xref=GeneID:4532976][protein=hypotheticalprotein][protein_id=YP_887775.1][location=3537873..3539153][gbkey=CDS]	lcl|NC_008596.1_prot_YP_887775.1_3353[locus_tag=MSMEG_3471][db_xref=GeneID:4532976][protein=hypotheticalprotein][protein_id=YP_887775.1][location=3537873..3539153][gbkey=CDS]	3.09	3.85e-13	5.24e-11	TRUE
lcl|NC_008596.1_prot_YP_884637.1_214[locus_tag=MSMEG_0222][db_xref=GeneID:4533970][protein=hypotheticalprotein][protein_id=YP_884637.1][location=248214..248957][gbkey=CDS]	lcl|NC_008596.1_prot_YP_884637.1_214[locus_tag=MSMEG_0222][db_xref=GeneID:4533970][protein=hypotheticalprotein][protein_id=YP_884637.1][location=248214..248957][gbkey=CDS]	3.09	3.12e-06	2.01e-05	TRUE
lcl|NC_008596.1_prot_YP_889965.1_5543[locus_tag=MSMEG_5732][db_xref=GeneID:4533662][protein=monooxygenase][protein_id=YP_889965.1][location=complement(5815587..5816507)][gbkey=CDS]	lcl|NC_008596.1_prot_YP_889965.1_5543[locus_tag=MSMEG_5732][db_xref=GeneID:4533662][protein=monooxygenase][protein_id=YP_889965.1][location=complement(5815587..5816507)][gbkey=CDS]	3.08	1.62e-09	4.09e-08	TRUE
lcl|NC_008596.1_prot_YP_890104.1_5682[locus_tag=MSMEG_5878][db_xref=GeneID:4536836][protein=serineesterase,cutinase][protein_id=YP_890104.1][location=complement(5939853..5940551)][gbkey=CDS]	lcl|NC_008596.1_prot_YP_890104.1_5682[locus_tag=MSMEG_5878][db_xref=GeneID:4536836][protein=serineesterase,cutinase][protein_id=YP_890104.1][location=complement(5939853..5940551)][gbkey=CDS]	3.07	7.87e-09	1.4e-07	TRUE
lcl|NC_008596.1_prot_YP_889223.1_4801[locus_tag=MSMEG_4972][db_xref=GeneID:4531027][protein=acetyltransferase][protein_id=YP_889223.1][location=complement(5068972..5069505)][gbkey=CDS]	lcl|NC_008596.1_prot_YP_889223.1_4801[locus_tag=MSMEG_4972][db_xref=GeneID:4531027][protein=acetyltransferase][protein_id=YP_889223.1][location=complement(5068972..5069505)][gbkey=CDS]	3.05	0.000105	0.000407	TRUE
lcl|NC_008596.1_prot_YP_886426.1_2003[locus_tag=MSMEG_2065][db_xref=GeneID:4532414][protein=hypotheticalprotein][protein_id=YP_886426.1][location=complement(2143828..2144346)][gbkey=CDS]	lcl|NC_008596.1_prot_YP_886426.1_2003[locus_tag=MSMEG_2065][db_xref=GeneID:4532414][protein=hypotheticalprotein][protein_id=YP_886426.1][location=complement(2143828..2144346)][gbkey=CDS]	3.05	3.76e-05	0.000166	TRUE
lcl|NC_008596.1_prot_YP_888877.1_4455[locus_tag=MSMEG_4610][db_xref=GeneID:4536641][protein=IgiC][protein_id=YP_888877.1][location=4695322..4696107][gbkey=CDS]	lcl|NC_008596.1_prot_YP_888877.1_4455[locus_tag=MSMEG_4610][db_xref=GeneID:4536641][protein=IgiC][protein_id=YP_888877.1][location=4695322..4696107][gbkey=CDS]	3.03	5.67e-05	0.000236	TRUE
lcl|NC_008596.1_prot_YP_886938.1_2516[gene=pcaH][locus_tag=MSMEG_2601][db_xref=GeneID:4536269][protein=protocatechuate3,4-dioxygenasesubunitbeta][protein_id=YP_886938.1][location=2683715..2684461][gbkey=CDS]	lcl|NC_008596.1_prot_YP_886938.1_2516[gene=pcaH][locus_tag=MSMEG_2601][db_xref=GeneID:4536269][protein=protocatechuate3,4-dioxygenasesubunitbeta][protein_id=YP_886938.1][location=2683715..2684461][gbkey=CDS]	3.01	2.59e-06	1.71e-05	TRUE
lcl|NC_008596.1_prot_YP_890423.1_6001[locus_tag=MSMEG_6203][db_xref=GeneID:4531342][protein=cysteinesynthase/cystathioninebeta-synthase][protein_id=YP_890423.1][location=6270944..6272041][gbkey=CDS]	lcl|NC_008596.1_prot_YP_890423.1_6001[locus_tag=MSMEG_6203][db_xref=GeneID:4531342][protein=cysteinesynthase/cystathioninebeta-synthase][protein_id=YP_890423.1][location=6270944..6272041][gbkey=CDS]	3.01	2.41e-06	1.62e-05	TRUE
lcl|NC_008596.1_prot_YP_884833.1_410[locus_tag=MSMEG_0420][db_xref=GeneID:4536443][protein=hypotheticalprotein][protein_id=YP_884833.1][location=complement(496449..496745)][gbkey=CDS]	lcl|NC_008596.1_prot_YP_884833.1_410[locus_tag=MSMEG_0420][db_xref=GeneID:4536443][protein=hypotheticalprotein][protein_id=YP_884833.1][location=complement(496449..496745)][gbkey=CDS]	3	1.79e-06	1.25e-05	TRUE
lcl|NC_008596.1_prot_YP_891063.1_6641[locus_tag=MSMEG_6859][db_xref=GeneID:4536793][protein=oxidoreductase][protein_id=YP_891063.1][location=complement(6908449..6909201)][gbkey=CDS]	lcl|NC_008596.1_prot_YP_891063.1_6641[locus_tag=MSMEG_6859][db_xref=GeneID:4536793][protein=oxidoreductase][protein_id=YP_891063.1][location=complement(6908449..6909201)][gbkey=CDS]	3	1.17e-05	6.05e-05	TRUE
lcl|NC_008596.1_prot_YP_889955.1_5533[locus_tag=MSMEG_5722][db_xref=GeneID:4532770][protein=hypotheticalprotein][protein_id=YP_889955.1][location=complement(5806701..5806889)][gbkey=CDS]	lcl|NC_008596.1_prot_YP_889955.1_5533[locus_tag=MSMEG_5722][db_xref=GeneID:4532770][protein=hypotheticalprotein][protein_id=YP_889955.1][location=complement(5806701..5806889)][gbkey=CDS]	2.99	2.19e-05	0.000105	TRUE
lcl|NC_008596.1_prot_YP_886389.1_1966[locus_tag=MSMEG_2027][db_xref=GeneID:4532592][protein=hypotheticalprotein][protein_id=YP_886389.1][location=complement(2106472..2106894)][gbkey=CDS]	lcl|NC_008596.1_prot_YP_886389.1_1966[locus_tag=MSMEG_2027][db_xref=GeneID:4532592][protein=hypotheticalprotein][protein_id=YP_886389.1][location=complement(2106472..2106894)][gbkey=CDS]	2.99	4.62e-11	2.15e-09	TRUE
lcl|NC_008596.1_prot_YP_884861.1_438[locus_tag=MSMEG_0448][db_xref=GeneID:4532585][protein=MarRfamilytranscriptionalregulator][protein_id=YP_884861.1][location=522533..522976][gbkey=CDS]	lcl|NC_008596.1_prot_YP_884861.1_438[locus_tag=MSMEG_0448][db_xref=GeneID:4532585][protein=MarRfamilytranscriptionalregulator][protein_id=YP_884861.1][location=522533..522976][gbkey=CDS]	2.99	0.000177	0.00065	TRUE
lcl|NC_008596.1_prot_YP_886129.1_1706[locus_tag=MSMEG_1757][db_xref=GeneID:4531397][protein=DEAD/DEAHboxhelicase][protein_id=YP_886129.1][location=complement(1845819..1850342)][gbkey=CDS]	lcl|NC_008596.1_prot_YP_886129.1_1706[locus_tag=MSMEG_1757][db_xref=GeneID:4531397][protein=DEAD/DEAHboxhelicase][protein_id=YP_886129.1][location=complement(1845819..1850342)][gbkey=CDS]	2.95	0.00381	0.00974	TRUE
lcl|NC_008596.1_prot_YP_884831.1_408[gene=sdhA][locus_tag=MSMEG_0418][db_xref=GeneID:4537065][protein=succinatedehydrogenaseflavoproteinsubunit][protein_id=YP_884831.1][location=complement(493585..495492)][gbkey=CDS]	lcl|NC_008596.1_prot_YP_884831.1_408[gene=sdhA][locus_tag=MSMEG_0418][db_xref=GeneID:4537065][protein=succinatedehydrogenaseflavoproteinsubunit][protein_id=YP_884831.1][location=complement(493585..495492)][gbkey=CDS]	2.92	9.25e-10	2.54e-08	TRUE
lcl|NC_008596.1_prot_YP_887846.1_3424[locus_tag=MSMEG_3543][db_xref=GeneID:4537228][protein=hypotheticalprotein][protein_id=YP_887846.1][location=complement(3602815..3603345)][gbkey=CDS]	lcl|NC_008596.1_prot_YP_887846.1_3424[locus_tag=MSMEG_3543][db_xref=GeneID:4537228][protein=hypotheticalprotein][protein_id=YP_887846.1][location=complement(3602815..3603345)][gbkey=CDS]	2.92	4.51e-05	0.000195	TRUE
lcl|NC_008596.1_prot_YP_887690.1_3268[locus_tag=MSMEG_3384][db_xref=GeneID:4533457][protein=isoflavonereductase][protein_id=YP_887690.1][location=complement(3454069..3454998)][gbkey=CDS]	lcl|NC_008596.1_prot_YP_887690.1_3268[locus_tag=MSMEG_3384][db_xref=GeneID:4533457][protein=isoflavonereductase][protein_id=YP_887690.1][location=complement(3454069..3454998)][gbkey=CDS]	2.92	4.05e-09	8.5e-08	TRUE
lcl|NC_008596.1_prot_YP_890511.1_6089[locus_tag=MSMEG_6293][db_xref=GeneID:4533895][protein=transcriptionalregulatoryprotein][protein_id=YP_890511.1][location=6358686..6359258][gbkey=CDS]	lcl|NC_008596.1_prot_YP_890511.1_6089[locus_tag=MSMEG_6293][db_xref=GeneID:4533895][protein=transcriptionalregulatoryprotein][protein_id=YP_890511.1][location=6358686..6359258][gbkey=CDS]	2.92	1.19e-05	6.12e-05	TRUE
lcl|NC_008596.1_prot_YP_886933.1_2511[locus_tag=MSMEG_2596][db_xref=GeneID:4532925][protein=peptidaseC26][protein_id=YP_886933.1][location=2679224..2679973][gbkey=CDS]	lcl|NC_008596.1_prot_YP_886933.1_2511[locus_tag=MSMEG_2596][db_xref=GeneID:4532925][protein=peptidaseC26][protein_id=YP_886933.1][location=2679224..2679973][gbkey=CDS]	2.9	1.05e-06	7.99e-06	TRUE
lcl|NC_008596.1_prot_YP_886811.1_2389[locus_tag=MSMEG_2471][db_xref=GeneID:4531588][protein=pyruvatedehydrogenasesubunitalpha][protein_id=YP_886811.1][location=complement(2554008..2556437)][gbkey=CDS]	lcl|NC_008596.1_prot_YP_886811.1_2389[locus_tag=MSMEG_2471][db_xref=GeneID:4531588][protein=pyruvatedehydrogenasesubunitalpha][protein_id=YP_886811.1][location=complement(2554008..2556437)][gbkey=CDS]	2.89	9.31e-09	1.58e-07	TRUE
lcl|NC_008596.1_prot_YP_885876.1_1453[locus_tag=MSMEG_1494][db_xref=GeneID:4536098][protein=transcriptionalregulatoryproteinDegU][protein_id=YP_885876.1][location=complement(1585984..1586646)][gbkey=CDS]	lcl|NC_008596.1_prot_YP_885876.1_1453[locus_tag=MSMEG_1494][db_xref=GeneID:4536098][protein=transcriptionalregulatoryproteinDegU][protein_id=YP_885876.1][location=complement(1585984..1586646)][gbkey=CDS]	2.89	9.24e-07	7.1e-06	TRUE
lcl|NC_008596.1_prot_YP_887995.1_3573[locus_tag=MSMEG_3693][db_xref=GeneID:4535311][protein=cytochromeP450monooxygenase][protein_id=YP_887995.1][location=complement(3758177..3759400)][gbkey=CDS]	lcl|NC_008596.1_prot_YP_887995.1_3573[locus_tag=MSMEG_3693][db_xref=GeneID:4535311][protein=cytochromeP450monooxygenase][protein_id=YP_887995.1][location=complement(3758177..3759400)][gbkey=CDS]	2.89	4.21e-07	3.74e-06	TRUE
lcl|NC_008596.1_prot_YP_886500.1_2077[locus_tag=MSMEG_2143][db_xref=GeneID:4531423][protein=hypotheticalprotein][protein_id=YP_886500.1][location=complement(2215760..2216200)][gbkey=CDS]	lcl|NC_008596.1_prot_YP_886500.1_2077[locus_tag=MSMEG_2143][db_xref=GeneID:4531423][protein=hypotheticalprotein][protein_id=YP_886500.1][location=complement(2215760..2216200)][gbkey=CDS]	2.87	0.00118	0.00343	TRUE
lcl|NC_008596.1_prot_YP_884993.1_570[locus_tag=MSMEG_0582][db_xref=GeneID:4532999][protein=succinate-semialdehydedehydrogenase][protein_id=YP_884993.1][location=659025..660479][gbkey=CDS]	lcl|NC_008596.1_prot_YP_884993.1_570[locus_tag=MSMEG_0582][db_xref=GeneID:4532999][protein=succinate-semialdehydedehydrogenase][protein_id=YP_884993.1][location=659025..660479][gbkey=CDS]	2.86	2.01e-05	9.72e-05	TRUE
lcl|NC_008596.1_prot_YP_887614.1_3192[locus_tag=MSMEG_3304][db_xref=GeneID:4533892][protein=succinatesemialdehydedehydrogenase][protein_id=YP_887614.1][location=3383593..3384945][gbkey=CDS]	lcl|NC_008596.1_prot_YP_887614.1_3192[locus_tag=MSMEG_3304][db_xref=GeneID:4533892][protein=succinatesemialdehydedehydrogenase][protein_id=YP_887614.1][location=3383593..3384945][gbkey=CDS]	2.85	0.000967	0.0029	TRUE
lcl|NC_008596.1_prot_YP_887867.1_3445[gene=bfr][locus_tag=MSMEG_3564][db_xref=GeneID:4532688][protein=bacterioferritin][protein_id=YP_887867.1][location=complement(3626184..3626669)][gbkey=CDS]	lcl|NC_008596.1_prot_YP_887867.1_3445[gene=bfr][locus_tag=MSMEG_3564][db_xref=GeneID:4532688][protein=bacterioferritin][protein_id=YP_887867.1][location=complement(3626184..3626669)][gbkey=CDS]	2.84	1.47e-11	9.99e-10	TRUE
lcl|NC_008596.1_prot_YP_888729.1_4307[locus_tag=MSMEG_4456][db_xref=GeneID:4531982][protein=hypotheticalprotein][protein_id=YP_888729.1][location=complement(4535851..4536666)][gbkey=CDS]	lcl|NC_008596.1_prot_YP_888729.1_4307[locus_tag=MSMEG_4456][db_xref=GeneID:4531982][protein=hypotheticalprotein][protein_id=YP_888729.1][location=complement(4535851..4536666)][gbkey=CDS]	2.84	2.11e-07	2.09e-06	TRUE
lcl|NC_008596.1_prot_YP_885070.1_647[locus_tag=MSMEG_0661][db_xref=GeneID:4533101][protein=glutamate-1-semialdehyde2,1-aminomutase][protein_id=YP_885070.1][location=742519..743907][gbkey=CDS]	lcl|NC_008596.1_prot_YP_885070.1_647[locus_tag=MSMEG_0661][db_xref=GeneID:4533101][protein=glutamate-1-semialdehyde2,1-aminomutase][protein_id=YP_885070.1][location=742519..743907][gbkey=CDS]	2.83	0.000151	0.000568	TRUE
lcl|NC_008596.1_prot_YP_884690.1_267[locus_tag=MSMEG_0275][db_xref=GeneID:4537562][protein=microcompartmentsproteinfamilyprotein][protein_id=YP_884690.1][location=complement(306901..307509)][gbkey=CDS]	lcl|NC_008596.1_prot_YP_884690.1_267[locus_tag=MSMEG_0275][db_xref=GeneID:4537562][protein=microcompartmentsproteinfamilyprotein][protein_id=YP_884690.1][location=complement(306901..307509)][gbkey=CDS]	2.82	7.6e-05	0.000306	TRUE
lcl|NC_008596.1_prot_YP_886055.1_1632[locus_tag=MSMEG_1679][db_xref=GeneID:4536812][protein=AmiBprotein][protein_id=YP_886055.1][location=complement(1772302..1773459)][gbkey=CDS]	lcl|NC_008596.1_prot_YP_886055.1_1632[locus_tag=MSMEG_1679][db_xref=GeneID:4536812][protein=AmiBprotein][protein_id=YP_886055.1][location=complement(1772302..1773459)][gbkey=CDS]	2.81	1.63e-10	6.25e-09	TRUE
lcl|NC_008596.1_prot_YP_889970.1_5548[locus_tag=MSMEG_5738][db_xref=GeneID:4534697][protein=hypotheticalprotein][protein_id=YP_889970.1][location=5820751..5821098][gbkey=CDS]	lcl|NC_008596.1_prot_YP_889970.1_5548[locus_tag=MSMEG_5738][db_xref=GeneID:4534697][protein=hypotheticalprotein][protein_id=YP_889970.1][location=5820751..5821098][gbkey=CDS]	2.81	2.17e-05	0.000104	TRUE
lcl|NC_008596.1_prot_YP_886056.1_1633[locus_tag=MSMEG_1680][db_xref=GeneID:4534038][protein=hypotheticalprotein][protein_id=YP_886056.1][location=complement(1773456..1774130)][gbkey=CDS]	lcl|NC_008596.1_prot_YP_886056.1_1633[locus_tag=MSMEG_1680][db_xref=GeneID:4534038][protein=hypotheticalprotein][protein_id=YP_886056.1][location=complement(1773456..1774130)][gbkey=CDS]	2.8	2.47e-11	1.37e-09	TRUE
lcl|NC_008596.1_prot_YP_886043.1_1620[locus_tag=MSMEG_1666][db_xref=GeneID:4532018][protein=RNApolymerasesigmafactorSigJ][protein_id=YP_886043.1][location=1761019..1761933][gbkey=CDS]	lcl|NC_008596.1_prot_YP_886043.1_1620[locus_tag=MSMEG_1666][db_xref=GeneID:4532018][protein=RNApolymerasesigmafactorSigJ][protein_id=YP_886043.1][location=1761019..1761933][gbkey=CDS]	2.8	1.36e-05	6.86e-05	TRUE
lcl|NC_008596.1_prot_YP_887277.1_2855[locus_tag=MSMEG_2958][db_xref=GeneID:4533143][protein=hypotheticalprotein][protein_id=YP_887277.1][location=3020304..3021023][gbkey=CDS]	lcl|NC_008596.1_prot_YP_887277.1_2855[locus_tag=MSMEG_2958][db_xref=GeneID:4533143][protein=hypotheticalprotein][protein_id=YP_887277.1][location=3020304..3021023][gbkey=CDS]	2.8	5.88e-06	3.37e-05	TRUE
lcl|NC_008596.1_prot_YP_888492.1_4070[locus_tag=MSMEG_4215][db_xref=GeneID:4531951][protein=phosphoribosyltransferase][protein_id=YP_888492.1][location=4298656..4299333][gbkey=CDS]	lcl|NC_008596.1_prot_YP_888492.1_4070[locus_tag=MSMEG_4215][db_xref=GeneID:4531951][protein=phosphoribosyltransferase][protein_id=YP_888492.1][location=4298656..4299333][gbkey=CDS]	2.79	3.48e-06	2.16e-05	TRUE
lcl|NC_008596.1_prot_YP_890789.1_6367[locus_tag=MSMEG_6577][db_xref=GeneID:4534965][protein=methylmalonyl-CoAcarboxyltransferase12Ssubunit][protein_id=YP_890789.1][location=6631138..6632682][gbkey=CDS]	lcl|NC_008596.1_prot_YP_890789.1_6367[locus_tag=MSMEG_6577][db_xref=GeneID:4534965][protein=methylmalonyl-CoAcarboxyltransferase12Ssubunit][protein_id=YP_890789.1][location=6631138..6632682][gbkey=CDS]	2.79	2.57e-07	2.49e-06	TRUE
lcl|NC_008596.1_prot_YP_885809.1_1386[locus_tag=MSMEG_1426][db_xref=GeneID:4535570][protein=membranesugartransferase][protein_id=YP_885809.1][location=1526607..1528019][gbkey=CDS]	lcl|NC_008596.1_prot_YP_885809.1_1386[locus_tag=MSMEG_1426][db_xref=GeneID:4535570][protein=membranesugartransferase][protein_id=YP_885809.1][location=1526607..1528019][gbkey=CDS]	2.78	6.58e-05	0.00027	TRUE
lcl|NC_008596.1_prot_YP_887968.1_3546[locus_tag=MSMEG_3665][db_xref=GeneID:4533757][protein=TrkAdomain-containingprotein][protein_id=YP_887968.1][location=complement(3731063..3731569)][gbkey=CDS]	lcl|NC_008596.1_prot_YP_887968.1_3546[locus_tag=MSMEG_3665][db_xref=GeneID:4533757][protein=TrkAdomain-containingprotein][protein_id=YP_887968.1][location=complement(3731063..3731569)][gbkey=CDS]	2.78	0.000123	0.00047	TRUE
lcl|NC_008596.1_prot_YP_887780.1_3358[locus_tag=MSMEG_3476][db_xref=GeneID:4531681][protein=peptidase,M48familyprotein][protein_id=YP_887780.1][location=complement(3542549..3543670)][gbkey=CDS]	lcl|NC_008596.1_prot_YP_887780.1_3358[locus_tag=MSMEG_3476][db_xref=GeneID:4531681][protein=peptidase,M48familyprotein][protein_id=YP_887780.1][location=complement(3542549..3543670)][gbkey=CDS]	2.78	2.98e-10	9.85e-09	TRUE
lcl|NC_008596.1_prot_YP_887566.1_3144[locus_tag=MSMEG_3255][db_xref=GeneID:4532442][protein=DoxXsubfamilyprotein][protein_id=YP_887566.1][location=complement(3336777..3337652)][gbkey=CDS]	lcl|NC_008596.1_prot_YP_887566.1_3144[locus_tag=MSMEG_3255][db_xref=GeneID:4532442][protein=DoxXsubfamilyprotein][protein_id=YP_887566.1][location=complement(3336777..3337652)][gbkey=CDS]	2.77	1.7e-06	1.2e-05	TRUE
lcl|NC_008596.1_prot_YP_885765.1_1342[locus_tag=MSMEG_1379][db_xref=GeneID:4537701][protein=hypotheticalprotein][protein_id=YP_885765.1][location=1479288..1480475][gbkey=CDS]	lcl|NC_008596.1_prot_YP_885765.1_1342[locus_tag=MSMEG_1379][db_xref=GeneID:4537701][protein=hypotheticalprotein][protein_id=YP_885765.1][location=1479288..1480475][gbkey=CDS]	2.75	0.000911	0.00275	TRUE
lcl|NC_008596.1_prot_YP_885075.1_652[locus_tag=MSMEG_0665][db_xref=GeneID:4532818][protein=sarcosineoxidasesubunitbeta][protein_id=YP_885075.1][location=complement(749627..750838)][gbkey=CDS]	lcl|NC_008596.1_prot_YP_885075.1_652[locus_tag=MSMEG_0665][db_xref=GeneID:4532818][protein=sarcosineoxidasesubunitbeta][protein_id=YP_885075.1][location=complement(749627..750838)][gbkey=CDS]	2.75	0.000272	0.000947	TRUE
lcl|NC_008596.1_prot_YP_885504.1_1081[locus_tag=MSMEG_1110][db_xref=GeneID:4536873][protein=transmembraneprotein][protein_id=YP_885504.1][location=1174103..1174594][gbkey=CDS]	lcl|NC_008596.1_prot_YP_885504.1_1081[locus_tag=MSMEG_1110][db_xref=GeneID:4536873][protein=transmembraneprotein][protein_id=YP_885504.1][location=1174103..1174594][gbkey=CDS]	2.75	1.14e-07	1.23e-06	TRUE
lcl|NC_008596.1_prot_YP_887703.1_3281[locus_tag=MSMEG_3397][db_xref=GeneID:4532695][protein=acetylornithinedeacetylase][protein_id=YP_887703.1][location=complement(3467633..3468964)][gbkey=CDS]	lcl|NC_008596.1_prot_YP_887703.1_3281[locus_tag=MSMEG_3397][db_xref=GeneID:4532695][protein=acetylornithinedeacetylase][protein_id=YP_887703.1][location=complement(3467633..3468964)][gbkey=CDS]	2.75	0.000186	0.000675	TRUE
lcl|NC_008596.1_prot_YP_885224.1_801[locus_tag=MSMEG_0821][db_xref=GeneID:4533044][protein=glutamyl-tRNA(Gln)amidotransferasesubunitA][protein_id=YP_885224.1][location=906142..907605][gbkey=CDS]	lcl|NC_008596.1_prot_YP_885224.1_801[locus_tag=MSMEG_0821][db_xref=GeneID:4533044][protein=glutamyl-tRNA(Gln)amidotransferasesubunitA][protein_id=YP_885224.1][location=906142..907605][gbkey=CDS]	2.74	9.3e-05	0.000366	TRUE
lcl|NC_008596.1_prot_YP_890277.1_5855[locus_tag=MSMEG_6054][db_xref=GeneID:4531241][protein=LamB/YcsFfamilyprotein][protein_id=YP_890277.1][location=6121823..6122608][gbkey=CDS]	lcl|NC_008596.1_prot_YP_890277.1_5855[locus_tag=MSMEG_6054][db_xref=GeneID:4531241][protein=LamB/YcsFfamilyprotein][protein_id=YP_890277.1][location=6121823..6122608][gbkey=CDS]	2.74	0.000342	0.00115	TRUE
lcl|NC_008596.1_prot_YP_889382.1_4960[locus_tag=MSMEG_5136][db_xref=GeneID:4533170][protein=hypotheticalprotein][protein_id=YP_889382.1][location=complement(5237353..5237805)][gbkey=CDS]	lcl|NC_008596.1_prot_YP_889382.1_4960[locus_tag=MSMEG_5136][db_xref=GeneID:4533170][protein=hypotheticalprotein][protein_id=YP_889382.1][location=complement(5237353..5237805)][gbkey=CDS]	2.72	1.03e-08	1.7e-07	TRUE
lcl|NC_008596.1_prot_YP_887471.1_3049[locus_tag=MSMEG_3156][db_xref=GeneID:4532593][protein=hypotheticalprotein][protein_id=YP_887471.1][location=3230729..3231052][gbkey=CDS]	lcl|NC_008596.1_prot_YP_887471.1_3049[locus_tag=MSMEG_3156][db_xref=GeneID:4532593][protein=hypotheticalprotein][protein_id=YP_887471.1][location=3230729..3231052][gbkey=CDS]	2.7	2.97e-10	9.85e-09	TRUE
lcl|NC_008596.1_prot_YP_887079.1_2657[gene=sthA][locus_tag=MSMEG_2748][db_xref=GeneID:4536029][protein=solublepyridinenucleotidetranshydrogenase][protein_id=YP_887079.1][location=complement(2818671..2820086)][gbkey=CDS]	lcl|NC_008596.1_prot_YP_887079.1_2657[gene=sthA][locus_tag=MSMEG_2748][db_xref=GeneID:4536029][protein=solublepyridinenucleotidetranshydrogenase][protein_id=YP_887079.1][location=complement(2818671..2820086)][gbkey=CDS]	2.7	1.7e-06	1.2e-05	TRUE
lcl|NC_008596.1_prot_YP_889883.1_5461[locus_tag=MSMEG_5650][db_xref=GeneID:4534512][protein=AMP-dependentsynthetase/ligase][protein_id=YP_889883.1][location=complement(5739055..5740743)][gbkey=CDS]	lcl|NC_008596.1_prot_YP_889883.1_5461[locus_tag=MSMEG_5650][db_xref=GeneID:4534512][protein=AMP-dependentsynthetase/ligase][protein_id=YP_889883.1][location=complement(5739055..5740743)][gbkey=CDS]	2.69	2.64e-10	9.07e-09	TRUE
lcl|NC_008596.1_prot_YP_886147.1_1724[locus_tag=MSMEG_1775][db_xref=GeneID:4534035][protein=cytochromeP450monooxygenase][protein_id=YP_886147.1][location=1862204..1863577][gbkey=CDS]	lcl|NC_008596.1_prot_YP_886147.1_1724[locus_tag=MSMEG_1775][db_xref=GeneID:4534035][protein=cytochromeP450monooxygenase][protein_id=YP_886147.1][location=1862204..1863577][gbkey=CDS]	2.69	0.00153	0.00435	TRUE
lcl|NC_008596.1_prot_YP_886696.1_2273[locus_tag=MSMEG_2353][db_xref=GeneID:4534873][protein=hypotheticalprotein][protein_id=YP_886696.1][location=2434550..2435293][gbkey=CDS]	lcl|NC_008596.1_prot_YP_886696.1_2273[locus_tag=MSMEG_2353][db_xref=GeneID:4534873][protein=hypotheticalprotein][protein_id=YP_886696.1][location=2434550..2435293][gbkey=CDS]	2.69	1.24e-09	3.3e-08	TRUE
lcl|NC_008596.1_prot_YP_884830.1_407[locus_tag=MSMEG_0417][db_xref=GeneID:4533264][protein=fumaratereductaseiron-sulfursubunit][protein_id=YP_884830.1][location=complement(492834..493583)][gbkey=CDS]	lcl|NC_008596.1_prot_YP_884830.1_407[locus_tag=MSMEG_0417][db_xref=GeneID:4533264][protein=fumaratereductaseiron-sulfursubunit][protein_id=YP_884830.1][location=complement(492834..493583)][gbkey=CDS]	2.67	1.69e-08	2.57e-07	TRUE
lcl|NC_008596.1_prot_YP_885926.1_1503[locus_tag=MSMEG_1544][db_xref=GeneID:4532267][protein=PduOprotein][protein_id=YP_885926.1][location=1635013..1635411][gbkey=CDS]	lcl|NC_008596.1_prot_YP_885926.1_1503[locus_tag=MSMEG_1544][db_xref=GeneID:4532267][protein=PduOprotein][protein_id=YP_885926.1][location=1635013..1635411][gbkey=CDS]	2.67	5.37e-14	1.05e-11	TRUE
lcl|NC_008596.1_prot_YP_887377.1_2955[gene=priA][locus_tag=MSMEG_3061][db_xref=GeneID:4533505][protein=primosomeassemblyproteinPriA][protein_id=YP_887377.1][location=3133436..3135436][gbkey=CDS]	lcl|NC_008596.1_prot_YP_887377.1_2955[gene=priA][locus_tag=MSMEG_3061][db_xref=GeneID:4533505][protein=primosomeassemblyproteinPriA][protein_id=YP_887377.1][location=3133436..3135436][gbkey=CDS]	2.67	0.000655	0.00206	TRUE
lcl|NC_008596.1_prot_YP_887765.1_3343[gene=katG][locus_tag=MSMEG_3461][db_xref=GeneID:4536428][protein=catalase/peroxidaseHPI][protein_id=YP_887765.1][location=3526916..3529162][gbkey=CDS]	lcl|NC_008596.1_prot_YP_887765.1_3343[gene=katG][locus_tag=MSMEG_3461][db_xref=GeneID:4536428][protein=catalase/peroxidaseHPI][protein_id=YP_887765.1][location=3526916..3529162][gbkey=CDS]	2.64	1.89e-15	1.28e-12	TRUE
lcl|NC_008596.1_prot_YP_886689.1_2266[locus_tag=MSMEG_2344][db_xref=GeneID:4537171][protein=dehydrogenase][protein_id=YP_886689.1][location=complement(2423839..2425356)][gbkey=CDS]	lcl|NC_008596.1_prot_YP_886689.1_2266[locus_tag=MSMEG_2344][db_xref=GeneID:4537171][protein=dehydrogenase][protein_id=YP_886689.1][location=complement(2423839..2425356)][gbkey=CDS]	2.63	0.00196	0.00543	TRUE
lcl|NC_008596.1_prot_YP_885347.1_924[locus_tag=MSMEG_0944][db_xref=GeneID:4533369][protein=DNAbindingdomain-containingprotein][protein_id=YP_885347.1][location=1024188..1024406][gbkey=CDS]	lcl|NC_008596.1_prot_YP_885347.1_924[locus_tag=MSMEG_0944][db_xref=GeneID:4533369][protein=DNAbindingdomain-containingprotein][protein_id=YP_885347.1][location=1024188..1024406][gbkey=CDS]	2.61	0.00115	0.00335	TRUE
lcl|NC_008596.1_prot_YP_887979.1_3557[locus_tag=MSMEG_3676][db_xref=GeneID:4535021][protein=phenoxybenzoatedioxygenasesubunitbeta][protein_id=YP_887979.1][location=3742546..3743655][gbkey=CDS]	lcl|NC_008596.1_prot_YP_887979.1_3557[locus_tag=MSMEG_3676][db_xref=GeneID:4535021][protein=phenoxybenzoatedioxygenasesubunitbeta][protein_id=YP_887979.1][location=3742546..3743655][gbkey=CDS]	2.61	0.00175	0.0049	TRUE
lcl|NC_008596.1_prot_YP_889564.1_5142[locus_tag=MSMEG_5318][db_xref=GeneID:4534135][protein=glutamineABCtransporterpermease/substrate-bindingprotein][protein_id=YP_889564.1][location=complement(5407204..5408610)][gbkey=CDS]	lcl|NC_008596.1_prot_YP_889564.1_5142[locus_tag=MSMEG_5318][db_xref=GeneID:4534135][protein=glutamineABCtransporterpermease/substrate-bindingprotein][protein_id=YP_889564.1][location=complement(5407204..5408610)][gbkey=CDS]	2.59	6.05e-06	3.45e-05	TRUE
lcl|NC_008596.1_prot_YP_888605.1_4183[locus_tag=MSMEG_4330][db_xref=GeneID:4531187][protein=shortchaindehydrogenase][protein_id=YP_888605.1][location=complement(4417418..4418167)][gbkey=CDS]	lcl|NC_008596.1_prot_YP_888605.1_4183[locus_tag=MSMEG_4330][db_xref=GeneID:4531187][protein=shortchaindehydrogenase][protein_id=YP_888605.1][location=complement(4417418..4418167)][gbkey=CDS]	2.58	1.9e-12	1.85e-10	TRUE
lcl|NC_008596.1_prot_YP_886349.1_1926[locus_tag=MSMEG_1985][db_xref=GeneID:4532305][protein=LysRfamilytranscriptionalregulator][protein_id=YP_886349.1][location=2067763..2068695][gbkey=CDS]	lcl|NC_008596.1_prot_YP_886349.1_1926[locus_tag=MSMEG_1985][db_xref=GeneID:4532305][protein=LysRfamilytranscriptionalregulator][protein_id=YP_886349.1][location=2067763..2068695][gbkey=CDS]	2.58	0.00014	0.000528	TRUE
lcl|NC_008596.1_prot_YP_887959.1_3537[locus_tag=MSMEG_3656][db_xref=GeneID:4534053][protein=ABCtransporterpermease][protein_id=YP_887959.1][location=3721548..3723488][gbkey=CDS]	lcl|NC_008596.1_prot_YP_887959.1_3537[locus_tag=MSMEG_3656][db_xref=GeneID:4534053][protein=ABCtransporterpermease][protein_id=YP_887959.1][location=3721548..3723488][gbkey=CDS]	2.58	5.19e-05	0.00022	TRUE
lcl|NC_008596.1_prot_YP_890969.1_6547[locus_tag=MSMEG_6760][db_xref=GeneID:4532637][protein=hypotheticalprotein][protein_id=YP_890969.1][location=complement(6806973..6807458)][gbkey=CDS]	lcl|NC_008596.1_prot_YP_890969.1_6547[locus_tag=MSMEG_6760][db_xref=GeneID:4532637][protein=hypotheticalprotein][protein_id=YP_890969.1][location=complement(6806973..6807458)][gbkey=CDS]	2.57	3.75e-06	2.3e-05	TRUE
lcl|NC_008596.1_prot_YP_886142.1_1719[locus_tag=MSMEG_1770][db_xref=GeneID:4535938][protein=hypotheticalprotein][protein_id=YP_886142.1][location=complement(1858875..1859117)][gbkey=CDS]	lcl|NC_008596.1_prot_YP_886142.1_1719[locus_tag=MSMEG_1770][db_xref=GeneID:4535938][protein=hypotheticalprotein][protein_id=YP_886142.1][location=complement(1858875..1859117)][gbkey=CDS]	2.57	0.00108	0.00318	TRUE
lcl|NC_008596.1_prot_YP_886546.1_2123[locus_tag=MSMEG_2192][db_xref=GeneID:4534176][protein=hypotheticalprotein][protein_id=YP_886546.1][location=2271168..2271569][gbkey=CDS]	lcl|NC_008596.1_prot_YP_886546.1_2123[locus_tag=MSMEG_2192][db_xref=GeneID:4534176][protein=hypotheticalprotein][protein_id=YP_886546.1][location=2271168..2271569][gbkey=CDS]	2.56	0.0111	0.0251	TRUE
lcl|NC_008596.1_prot_YP_888277.1_3855[locus_tag=MSMEG_3991][db_xref=GeneID:4535667][protein=cyclase][protein_id=YP_888277.1][location=4063093..4063911][gbkey=CDS]	lcl|NC_008596.1_prot_YP_888277.1_3855[locus_tag=MSMEG_3991][db_xref=GeneID:4535667][protein=cyclase][protein_id=YP_888277.1][location=4063093..4063911][gbkey=CDS]	2.55	4.56e-07	4e-06	TRUE
lcl|NC_008596.1_prot_YP_885004.1_581[locus_tag=MSMEG_0593][db_xref=GeneID:4532518][protein=hypotheticalprotein][protein_id=YP_885004.1][location=complement(670737..671384)][gbkey=CDS]	lcl|NC_008596.1_prot_YP_885004.1_581[locus_tag=MSMEG_0593][db_xref=GeneID:4532518][protein=hypotheticalprotein][protein_id=YP_885004.1][location=complement(670737..671384)][gbkey=CDS]	2.54	1.42e-11	9.99e-10	TRUE
lcl|NC_008596.1_prot_YP_886755.1_2333[locus_tag=MSMEG_2415][db_xref=GeneID:4536073][protein=hemerythrinHHEcationbindingprotein][protein_id=YP_886755.1][location=2497580..2498158][gbkey=CDS]	lcl|NC_008596.1_prot_YP_886755.1_2333[locus_tag=MSMEG_2415][db_xref=GeneID:4536073][protein=hemerythrinHHEcationbindingprotein][protein_id=YP_886755.1][location=2497580..2498158][gbkey=CDS]	2.54	2.57e-06	1.7e-05	TRUE
lcl|NC_008596.1_prot_YP_886718.1_2296[locus_tag=MSMEG_2376][db_xref=GeneID:4532933][protein=hypotheticalprotein][protein_id=YP_886718.1][location=complement(2458418..2458879)][gbkey=CDS]	lcl|NC_008596.1_prot_YP_886718.1_2296[locus_tag=MSMEG_2376][db_xref=GeneID:4532933][protein=hypotheticalprotein][protein_id=YP_886718.1][location=complement(2458418..2458879)][gbkey=CDS]	2.52	0.00475	0.0119	TRUE
lcl|NC_008596.1_prot_YP_885468.1_1045[gene=speB][locus_tag=MSMEG_1072][db_xref=GeneID:4535378][protein=agmatinase][protein_id=YP_885468.1][location=1137579..1138550][gbkey=CDS]	lcl|NC_008596.1_prot_YP_885468.1_1045[gene=speB][locus_tag=MSMEG_1072][db_xref=GeneID:4535378][protein=agmatinase][protein_id=YP_885468.1][location=1137579..1138550][gbkey=CDS]	2.52	0.00637	0.0154	TRUE
lcl|NC_008596.1_prot_YP_887552.1_3130[locus_tag=MSMEG_3239][db_xref=GeneID:4532642][protein=two-componentsystemsensorkinase][protein_id=YP_887552.1][location=3322077..3323213][gbkey=CDS]	lcl|NC_008596.1_prot_YP_887552.1_3130[locus_tag=MSMEG_3239][db_xref=GeneID:4532642][protein=two-componentsystemsensorkinase][protein_id=YP_887552.1][location=3322077..3323213][gbkey=CDS]	2.52	0.0023	0.00625	TRUE
lcl|NC_008596.1_prot_YP_891019.1_6597[locus_tag=MSMEG_6814][db_xref=GeneID:4533987][protein=Fisfamilytranscriptionalregulator][protein_id=YP_891019.1][location=6864069..6864503][gbkey=CDS]	lcl|NC_008596.1_prot_YP_891019.1_6597[locus_tag=MSMEG_6814][db_xref=GeneID:4533987][protein=Fisfamilytranscriptionalregulator][protein_id=YP_891019.1][location=6864069..6864503][gbkey=CDS]	2.52	0.00364	0.00938	TRUE
lcl|NC_008596.1_prot_YP_888044.1_3622[locus_tag=MSMEG_3745][db_xref=GeneID:4533354][protein=MutT/nudixfamilyprotein][protein_id=YP_888044.1][location=complement(3809299..3809919)][gbkey=CDS]	lcl|NC_008596.1_prot_YP_888044.1_3622[locus_tag=MSMEG_3745][db_xref=GeneID:4533354][protein=MutT/nudixfamilyprotein][protein_id=YP_888044.1][location=complement(3809299..3809919)][gbkey=CDS]	2.52	0.00235	0.00635	TRUE
lcl|NC_008596.1_prot_YP_887897.1_3475[locus_tag=MSMEG_3594][db_xref=GeneID:4531006][protein=anthranilatedioxygenasereductase][protein_id=YP_887897.1][location=3656839..3658068][gbkey=CDS]	lcl|NC_008596.1_prot_YP_887897.1_3475[locus_tag=MSMEG_3594][db_xref=GeneID:4531006][protein=anthranilatedioxygenasereductase][protein_id=YP_887897.1][location=3656839..3658068][gbkey=CDS]	2.51	2.93e-14	8.49e-12	TRUE
lcl|NC_008596.1_prot_YP_886270.1_1847[locus_tag=MSMEG_1904][db_xref=GeneID:4531881][protein=acyl-CoAdehydrogenase][protein_id=YP_886270.1][location=complement(1985666..1986859)][gbkey=CDS]	lcl|NC_008596.1_prot_YP_886270.1_1847[locus_tag=MSMEG_1904][db_xref=GeneID:4531881][protein=acyl-CoAdehydrogenase][protein_id=YP_886270.1][location=complement(1985666..1986859)][gbkey=CDS]	2.51	4.65e-09	9.36e-08	TRUE
lcl|NC_008596.1_prot_YP_889972.1_5550[locus_tag=MSMEG_5739][db_xref=GeneID:4535433][protein=long-chainfatty-acid--CoAligase][protein_id=YP_889972.1][location=5821317..5824838][gbkey=CDS]	lcl|NC_008596.1_prot_YP_889972.1_5550[locus_tag=MSMEG_5739][db_xref=GeneID:4535433][protein=long-chainfatty-acid--CoAligase][protein_id=YP_889972.1][location=5821317..5824838][gbkey=CDS]	2.51	0.000657	0.00207	TRUE
lcl|NC_008596.1_prot_YP_888239.1_3817[locus_tag=MSMEG_3950][db_xref=GeneID:4536392][protein=universalstressproteinfamilyprotein][protein_id=YP_888239.1][location=4019051..4019935][gbkey=CDS]	lcl|NC_008596.1_prot_YP_888239.1_3817[locus_tag=MSMEG_3950][db_xref=GeneID:4536392][protein=universalstressproteinfamilyprotein][protein_id=YP_888239.1][location=4019051..4019935][gbkey=CDS]	2.49	5.51e-08	6.76e-07	TRUE
lcl|NC_008596.1_prot_YP_886316.1_1893[locus_tag=MSMEG_1950][db_xref=GeneID:4533782][protein=hypotheticalprotein][protein_id=YP_886316.1][location=2027837..2028406][gbkey=CDS]	lcl|NC_008596.1_prot_YP_886316.1_1893[locus_tag=MSMEG_1950][db_xref=GeneID:4533782][protein=hypotheticalprotein][protein_id=YP_886316.1][location=2027837..2028406][gbkey=CDS]	2.47	4.62e-06	2.74e-05	TRUE
lcl|NC_008596.1_prot_YP_884454.1_31[locus_tag=MSMEG_0034][db_xref=GeneID:4531676][protein=FHAdomain-containingprotein][protein_id=YP_884454.1][location=complement(55826..56293)][gbkey=CDS]	lcl|NC_008596.1_prot_YP_884454.1_31[locus_tag=MSMEG_0034][db_xref=GeneID:4531676][protein=FHAdomain-containingprotein][protein_id=YP_884454.1][location=complement(55826..56293)][gbkey=CDS]	2.47	0.000711	0.00222	TRUE
lcl|NC_008596.1_prot_YP_890988.1_6566[locus_tag=MSMEG_6780][db_xref=GeneID:4533014][protein=phenazinebiosynthesisproteinPhzF][protein_id=YP_890988.1][location=6828361..6829233][gbkey=CDS]	lcl|NC_008596.1_prot_YP_890988.1_6566[locus_tag=MSMEG_6780][db_xref=GeneID:4533014][protein=phenazinebiosynthesisproteinPhzF][protein_id=YP_890988.1][location=6828361..6829233][gbkey=CDS]	2.46	0.000315	0.00107	TRUE
lcl|NC_008596.1_prot_YP_887150.1_2728[locus_tag=MSMEG_2826][db_xref=GeneID:4533808][protein=hypotheticalprotein][protein_id=YP_887150.1][location=complement(2888948..2890171)][gbkey=CDS]	lcl|NC_008596.1_prot_YP_887150.1_2728[locus_tag=MSMEG_2826][db_xref=GeneID:4533808][protein=hypotheticalprotein][protein_id=YP_887150.1][location=complement(2888948..2890171)][gbkey=CDS]	2.45	4.34e-13	5.68e-11	TRUE
lcl|NC_008596.1_prot_YP_889845.1_5423[locus_tag=MSMEG_5611][db_xref=GeneID:4532547][protein=sporeprotein][protein_id=YP_889845.1][location=5697272..5697730][gbkey=CDS]	lcl|NC_008596.1_prot_YP_889845.1_5423[locus_tag=MSMEG_5611][db_xref=GeneID:4532547][protein=sporeprotein][protein_id=YP_889845.1][location=5697272..5697730][gbkey=CDS]	2.45	0.000816	0.0025	TRUE
lcl|NC_008596.1_prot_YP_890591.1_6169[locus_tag=MSMEG_6378][db_xref=GeneID:4534759][protein=senescencemarkerprotein-30][protein_id=YP_890591.1][location=6431722..6432624][gbkey=CDS]	lcl|NC_008596.1_prot_YP_890591.1_6169[locus_tag=MSMEG_6378][db_xref=GeneID:4534759][protein=senescencemarkerprotein-30][protein_id=YP_890591.1][location=6431722..6432624][gbkey=CDS]	2.45	1.05e-05	5.53e-05	TRUE
lcl|NC_008596.1_prot_YP_889220.1_4798[locus_tag=MSMEG_4969][db_xref=GeneID:4535254][protein=two-componentsystemresponseregulator][protein_id=YP_889220.1][location=5066403..5067047][gbkey=CDS]	lcl|NC_008596.1_prot_YP_889220.1_4798[locus_tag=MSMEG_4969][db_xref=GeneID:4535254][protein=two-componentsystemresponseregulator][protein_id=YP_889220.1][location=5066403..5067047][gbkey=CDS]	2.45	3.07e-07	2.9e-06	TRUE
lcl|NC_008596.1_prot_YP_889163.1_4741[locus_tag=MSMEG_4908][db_xref=GeneID:4537443][protein=endo-type6-aminohexanoateoligomerhydrolase][protein_id=YP_889163.1][location=complement(4999233..5000252)][gbkey=CDS]	lcl|NC_008596.1_prot_YP_889163.1_4741[locus_tag=MSMEG_4908][db_xref=GeneID:4537443][protein=endo-type6-aminohexanoateoligomerhydrolase][protein_id=YP_889163.1][location=complement(4999233..5000252)][gbkey=CDS]	2.45	0.00016	0.000596	TRUE
lcl|NC_008596.1_prot_YP_887067.1_2645[gene=miaA][locus_tag=MSMEG_2734][db_xref=GeneID:4533335][protein=tRNAdelta(2)-isopentenylpyrophosphatetransferase][protein_id=YP_887067.1][location=2802586..2803494][gbkey=CDS]	lcl|NC_008596.1_prot_YP_887067.1_2645[gene=miaA][locus_tag=MSMEG_2734][db_xref=GeneID:4533335][protein=tRNAdelta(2)-isopentenylpyrophosphatetransferase][protein_id=YP_887067.1][location=2802586..2803494][gbkey=CDS]	2.44	0.000515	0.00167	TRUE
lcl|NC_008596.1_prot_YP_885896.1_1473[locus_tag=MSMEG_1514][db_xref=GeneID:4534223][protein=hypotheticalprotein][protein_id=YP_885896.1][location=complement(1604864..1605760)][gbkey=CDS]	lcl|NC_008596.1_prot_YP_885896.1_1473[locus_tag=MSMEG_1514][db_xref=GeneID:4534223][protein=hypotheticalprotein][protein_id=YP_885896.1][location=complement(1604864..1605760)][gbkey=CDS]	2.44	1.29e-07	1.36e-06	TRUE
lcl|NC_008596.1_prot_YP_885681.1_1258[locus_tag=MSMEG_1291][db_xref=GeneID:4533363][protein=oxidoreductase][protein_id=YP_885681.1][location=complement(1382428..1385109)][gbkey=CDS]	lcl|NC_008596.1_prot_YP_885681.1_1258[locus_tag=MSMEG_1291][db_xref=GeneID:4533363][protein=oxidoreductase][protein_id=YP_885681.1][location=complement(1382428..1385109)][gbkey=CDS]	2.44	1.15e-06	8.6e-06	TRUE
lcl|NC_008596.1_prot_YP_884530.1_107[locus_tag=MSMEG_0114][db_xref=GeneID:4533591][protein=extracellularsolute-bindingprotein][protein_id=YP_884530.1][location=137817..138845][gbkey=CDS]	lcl|NC_008596.1_prot_YP_884530.1_107[locus_tag=MSMEG_0114][db_xref=GeneID:4533591][protein=extracellularsolute-bindingprotein][protein_id=YP_884530.1][location=137817..138845][gbkey=CDS]	2.43	0.00191	0.00531	TRUE
lcl|NC_008596.1_prot_YP_886762.1_2340[locus_tag=MSMEG_2422][db_xref=GeneID:4534310][protein=acylphosphatase][protein_id=YP_886762.1][location=2502584..2502880][gbkey=CDS]	lcl|NC_008596.1_prot_YP_886762.1_2340[locus_tag=MSMEG_2422][db_xref=GeneID:4534310][protein=acylphosphatase][protein_id=YP_886762.1][location=2502584..2502880][gbkey=CDS]	2.41	0.000149	0.00056	TRUE
lcl|NC_008596.1_prot_YP_886313.1_1890[locus_tag=MSMEG_1947][db_xref=GeneID:4537304][protein=hypotheticalprotein][protein_id=YP_886313.1][location=complement(2027051..2027299)][gbkey=CDS]	lcl|NC_008596.1_prot_YP_886313.1_1890[locus_tag=MSMEG_1947][db_xref=GeneID:4537304][protein=hypotheticalprotein][protein_id=YP_886313.1][location=complement(2027051..2027299)][gbkey=CDS]	2.41	0.000191	0.00069	TRUE
lcl|NC_008596.1_prot_YP_885138.1_715[locus_tag=MSMEG_0732][db_xref=GeneID:4531654][protein=chaperoneClpB][protein_id=YP_885138.1][location=817638..820184][gbkey=CDS]	lcl|NC_008596.1_prot_YP_885138.1_715[locus_tag=MSMEG_0732][db_xref=GeneID:4531654][protein=chaperoneClpB][protein_id=YP_885138.1][location=817638..820184][gbkey=CDS]	2.4	6.02e-15	3.42e-12	TRUE
lcl|NC_008596.1_prot_YP_890432.1_6010[locus_tag=MSMEG_6213][db_xref=GeneID:4537344][protein=manganesecontainingcatalase][protein_id=YP_890432.1][location=complement(6277327..6278220)][gbkey=CDS]	lcl|NC_008596.1_prot_YP_890432.1_6010[locus_tag=MSMEG_6213][db_xref=GeneID:4537344][protein=manganesecontainingcatalase][protein_id=YP_890432.1][location=complement(6277327..6278220)][gbkey=CDS]	2.4	0.000365	0.00122	TRUE
lcl|NC_008596.1_prot_YP_888248.1_3826[locus_tag=MSMEG_3959][db_xref=GeneID:4532350][protein=transcriptionalregulator][protein_id=YP_888248.1][location=4029539..4030411][gbkey=CDS]	lcl|NC_008596.1_prot_YP_888248.1_3826[locus_tag=MSMEG_3959][db_xref=GeneID:4532350][protein=transcriptionalregulator][protein_id=YP_888248.1][location=4029539..4030411][gbkey=CDS]	2.39	0.0137	0.0301	TRUE
lcl|NC_008596.1_prot_YP_890426.1_6004[locus_tag=MSMEG_6207][db_xref=GeneID:4531256][protein=hypotheticalprotein][protein_id=YP_890426.1][location=6274084..6274581][gbkey=CDS]	lcl|NC_008596.1_prot_YP_890426.1_6004[locus_tag=MSMEG_6207][db_xref=GeneID:4531256][protein=hypotheticalprotein][protein_id=YP_890426.1][location=6274084..6274581][gbkey=CDS]	2.39	4.94e-14	1.05e-11	TRUE
lcl|NC_008596.1_prot_YP_890431.1_6009[locus_tag=MSMEG_6212][db_xref=GeneID:4535741][protein=hemerythrinHHEcationbindingdomain-containingprotein][protein_id=YP_890431.1][location=6276681..6277265][gbkey=CDS]	lcl|NC_008596.1_prot_YP_890431.1_6009[locus_tag=MSMEG_6212][db_xref=GeneID:4535741][protein=hemerythrinHHEcationbindingdomain-containingprotein][protein_id=YP_890431.1][location=6276681..6277265][gbkey=CDS]	2.38	0.00433	0.0109	TRUE
lcl|NC_008596.1_prot_YP_886054.1_1631[gene=aspA][locus_tag=MSMEG_1677][db_xref=GeneID:4532394][protein=aspartateammonia-lyase][protein_id=YP_886054.1][location=complement(1770884..1772305)][gbkey=CDS]	lcl|NC_008596.1_prot_YP_886054.1_1631[gene=aspA][locus_tag=MSMEG_1677][db_xref=GeneID:4532394][protein=aspartateammonia-lyase][protein_id=YP_886054.1][location=complement(1770884..1772305)][gbkey=CDS]	2.37	2.64e-06	1.74e-05	TRUE
lcl|NC_008596.1_prot_YP_885833.1_1410[locus_tag=MSMEG_1451][db_xref=GeneID:4531764][protein=arylsulfatase][protein_id=YP_885833.1][location=1546230..1548581][gbkey=CDS]	lcl|NC_008596.1_prot_YP_885833.1_1410[locus_tag=MSMEG_1451][db_xref=GeneID:4531764][protein=arylsulfatase][protein_id=YP_885833.1][location=1546230..1548581][gbkey=CDS]	2.36	0.00166	0.00467	TRUE
lcl|NC_008596.1_prot_YP_886471.1_2048[locus_tag=MSMEG_2115][db_xref=GeneID:4533393][protein=hypotheticalprotein][protein_id=YP_886471.1][location=2189849..2190382][gbkey=CDS]	lcl|NC_008596.1_prot_YP_886471.1_2048[locus_tag=MSMEG_2115][db_xref=GeneID:4533393][protein=hypotheticalprotein][protein_id=YP_886471.1][location=2189849..2190382][gbkey=CDS]	2.36	0.00291	0.00768	TRUE
lcl|NC_008596.1_prot_YP_888224.1_3802[locus_tag=MSMEG_3935][db_xref=GeneID:4535767][protein=hypotheticalprotein][protein_id=YP_888224.1][location=complement(4004936..4005712)][gbkey=CDS]	lcl|NC_008596.1_prot_YP_888224.1_3802[locus_tag=MSMEG_3935][db_xref=GeneID:4535767][protein=hypotheticalprotein][protein_id=YP_888224.1][location=complement(4004936..4005712)][gbkey=CDS]	2.36	0.00526	0.013	TRUE
lcl|NC_008596.1_prot_YP_885006.1_583[locus_tag=MSMEG_0595][db_xref=GeneID:4536035][protein=glycolateoxidase][protein_id=YP_885006.1][location=complement(672814..673551)][gbkey=CDS]	lcl|NC_008596.1_prot_YP_885006.1_583[locus_tag=MSMEG_0595][db_xref=GeneID:4536035][protein=glycolateoxidase][protein_id=YP_885006.1][location=complement(672814..673551)][gbkey=CDS]	2.36	1.42e-10	5.6e-09	TRUE
lcl|NC_008596.1_prot_YP_889722.1_5300[locus_tag=MSMEG_5484][db_xref=GeneID:4532991][protein=hypotheticalprotein][protein_id=YP_889722.1][location=complement(5565602..5565760)][gbkey=CDS]	lcl|NC_008596.1_prot_YP_889722.1_5300[locus_tag=MSMEG_5484][db_xref=GeneID:4532991][protein=hypotheticalprotein][protein_id=YP_889722.1][location=complement(5565602..5565760)][gbkey=CDS]	2.36	0.000184	0.000671	TRUE
lcl|NC_008596.1_prot_YP_885463.1_1040[locus_tag=MSMEG_1067][db_xref=GeneID:4532030][protein=hypotheticalprotein][protein_id=YP_885463.1][location=complement(1132639..1133010)][gbkey=CDS]	lcl|NC_008596.1_prot_YP_885463.1_1040[locus_tag=MSMEG_1067][db_xref=GeneID:4532030][protein=hypotheticalprotein][protein_id=YP_885463.1][location=complement(1132639..1133010)][gbkey=CDS]	2.35	2.76e-05	0.000128	TRUE
lcl|NC_008596.1_prot_YP_886332.1_1909[locus_tag=MSMEG_1967][db_xref=GeneID:4536779][protein=TetRfamilytranscriptionalregulator][protein_id=YP_886332.1][location=2048646..2049275][gbkey=CDS]	lcl|NC_008596.1_prot_YP_886332.1_1909[locus_tag=MSMEG_1967][db_xref=GeneID:4536779][protein=TetRfamilytranscriptionalregulator][protein_id=YP_886332.1][location=2048646..2049275][gbkey=CDS]	2.35	1.14e-05	5.92e-05	TRUE
lcl|NC_008596.1_prot_YP_890523.1_6101[locus_tag=MSMEG_6305][db_xref=GeneID:4532495][protein=hypotheticalprotein][protein_id=YP_890523.1][location=6371770..6372138][gbkey=CDS]	lcl|NC_008596.1_prot_YP_890523.1_6101[locus_tag=MSMEG_6305][db_xref=GeneID:4532495][protein=hypotheticalprotein][protein_id=YP_890523.1][location=6371770..6372138][gbkey=CDS]	2.34	0.000534	0.00172	TRUE
lcl|NC_008596.1_prot_YP_887701.1_3279[locus_tag=MSMEG_3395][db_xref=GeneID:4536287][protein=shortchaindehydrogenase][protein_id=YP_887701.1][location=3466032..3466808][gbkey=CDS]	lcl|NC_008596.1_prot_YP_887701.1_3279[locus_tag=MSMEG_3395][db_xref=GeneID:4536287][protein=shortchaindehydrogenase][protein_id=YP_887701.1][location=3466032..3466808][gbkey=CDS]	2.33	1.48e-05	7.43e-05	TRUE
lcl|NC_008596.1_prot_YP_885933.1_1510[gene=eat][locus_tag=MSMEG_1552][db_xref=GeneID:4535330][protein=ethanolaminepermease][protein_id=YP_885933.1][location=1641497..1642909][gbkey=CDS]	lcl|NC_008596.1_prot_YP_885933.1_1510[gene=eat][locus_tag=MSMEG_1552][db_xref=GeneID:4535330][protein=ethanolaminepermease][protein_id=YP_885933.1][location=1641497..1642909][gbkey=CDS]	2.33	5.66e-13	7.14e-11	TRUE
lcl|NC_008596.1_prot_YP_889802.1_5380[locus_tag=MSMEG_5567][db_xref=GeneID:4532032][protein=TetRfamilytranscriptionalregulator][protein_id=YP_889802.1][location=complement(5654425..5655027)][gbkey=CDS]	lcl|NC_008596.1_prot_YP_889802.1_5380[locus_tag=MSMEG_5567][db_xref=GeneID:4532032][protein=TetRfamilytranscriptionalregulator][protein_id=YP_889802.1][location=complement(5654425..5655027)][gbkey=CDS]	2.33	5.77e-05	0.00024	TRUE
lcl|NC_008596.1_prot_YP_887777.1_3355[gene=upp][locus_tag=MSMEG_3473][db_xref=GeneID:4537591][protein=uracilphosphoribosyltransferase][protein_id=YP_887777.1][location=3540363..3540992][gbkey=CDS]	lcl|NC_008596.1_prot_YP_887777.1_3355[gene=upp][locus_tag=MSMEG_3473][db_xref=GeneID:4537591][protein=uracilphosphoribosyltransferase][protein_id=YP_887777.1][location=3540363..3540992][gbkey=CDS]	2.32	0.000114	0.000439	TRUE
lcl|NC_008596.1_prot_YP_889464.1_5042[locus_tag=MSMEG_5218][db_xref=GeneID:4533966][protein=hypotheticalprotein][protein_id=YP_889464.1][location=complement(5313647..5314048)][gbkey=CDS]	lcl|NC_008596.1_prot_YP_889464.1_5042[locus_tag=MSMEG_5218][db_xref=GeneID:4533966][protein=hypotheticalprotein][protein_id=YP_889464.1][location=complement(5313647..5314048)][gbkey=CDS]	2.3	0.00538	0.0132	TRUE
lcl|NC_008596.1_prot_YP_886619.1_2196[locus_tag=MSMEG_2267][db_xref=GeneID:4535477][protein=hypotheticalprotein][protein_id=YP_886619.1][location=2348829..2350079][gbkey=CDS]	lcl|NC_008596.1_prot_YP_886619.1_2196[locus_tag=MSMEG_2267][db_xref=GeneID:4535477][protein=hypotheticalprotein][protein_id=YP_886619.1][location=2348829..2350079][gbkey=CDS]	2.29	0.00179	0.00501	TRUE
lcl|NC_008596.1_prot_YP_887947.1_3525[locus_tag=MSMEG_3644][db_xref=GeneID:4537262][protein=MerRfamilytranscriptionalregulator][protein_id=YP_887947.1][location=complement(3711023..3711610)][gbkey=CDS]	lcl|NC_008596.1_prot_YP_887947.1_3525[locus_tag=MSMEG_3644][db_xref=GeneID:4537262][protein=MerRfamilytranscriptionalregulator][protein_id=YP_887947.1][location=complement(3711023..3711610)][gbkey=CDS]	2.28	2.32e-08	3.38e-07	TRUE
lcl|NC_008596.1_prot_YP_888027.1_3605[locus_tag=MSMEG_3727][db_xref=GeneID:4537641][protein=hypotheticalprotein][protein_id=YP_888027.1][location=complement(3794018..3794488)][gbkey=CDS]	lcl|NC_008596.1_prot_YP_888027.1_3605[locus_tag=MSMEG_3727][db_xref=GeneID:4537641][protein=hypotheticalprotein][protein_id=YP_888027.1][location=complement(3794018..3794488)][gbkey=CDS]	2.28	0.00747	0.0177	TRUE
lcl|NC_008596.1_prot_YP_885293.1_870[locus_tag=MSMEG_0890][db_xref=GeneID:4532069][protein=HDdomain-containingprotein][protein_id=YP_885293.1][location=975595..976194][gbkey=CDS]	lcl|NC_008596.1_prot_YP_885293.1_870[locus_tag=MSMEG_0890][db_xref=GeneID:4532069][protein=HDdomain-containingprotein][protein_id=YP_885293.1][location=975595..976194][gbkey=CDS]	2.28	0.00103	0.00306	TRUE
lcl|NC_008596.1_prot_YP_885610.1_1187[locus_tag=MSMEG_1218][db_xref=GeneID:4531121][protein=ABCtransporterATP-bindingprotein][protein_id=YP_885610.1][location=complement(1287741..1288457)][gbkey=CDS]	lcl|NC_008596.1_prot_YP_885610.1_1187[locus_tag=MSMEG_1218][db_xref=GeneID:4531121][protein=ABCtransporterATP-bindingprotein][protein_id=YP_885610.1][location=complement(1287741..1288457)][gbkey=CDS]	2.28	0.00372	0.00954	TRUE
lcl|NC_008596.1_prot_YP_888835.1_4413[locus_tag=MSMEG_4565][db_xref=GeneID:4531387][protein=oxidoreductase][protein_id=YP_888835.1][location=4656041..4657063][gbkey=CDS]	lcl|NC_008596.1_prot_YP_888835.1_4413[locus_tag=MSMEG_4565][db_xref=GeneID:4531387][protein=oxidoreductase][protein_id=YP_888835.1][location=4656041..4657063][gbkey=CDS]	2.28	2.48e-08	3.57e-07	TRUE
lcl|NC_008596.1_prot_YP_887776.1_3354[locus_tag=MSMEG_3472][db_xref=GeneID:4533996][protein=hypotheticalprotein][protein_id=YP_887776.1][location=3539153..3540352][gbkey=CDS]	lcl|NC_008596.1_prot_YP_887776.1_3354[locus_tag=MSMEG_3472][db_xref=GeneID:4533996][protein=hypotheticalprotein][protein_id=YP_887776.1][location=3539153..3540352][gbkey=CDS]	2.28	0.000137	0.000518	TRUE
lcl|NC_008596.1_prot_YP_887864.1_3442[gene=glnA][locus_tag=MSMEG_3561][db_xref=GeneID:4534417][protein=glutaminesynthetase][protein_id=YP_887864.1][location=complement(3621908..3623269)][gbkey=CDS]	lcl|NC_008596.1_prot_YP_887864.1_3442[gene=glnA][locus_tag=MSMEG_3561][db_xref=GeneID:4534417][protein=glutaminesynthetase][protein_id=YP_887864.1][location=complement(3621908..3623269)][gbkey=CDS]	2.28	2e-06	1.37e-05	TRUE
lcl|NC_008596.1_prot_YP_888732.1_4310[gene=speB][locus_tag=MSMEG_4459][db_xref=GeneID:4537057][protein=agmatinase][protein_id=YP_888732.1][location=4539385..4540344][gbkey=CDS]	lcl|NC_008596.1_prot_YP_888732.1_4310[gene=speB][locus_tag=MSMEG_4459][db_xref=GeneID:4537057][protein=agmatinase][protein_id=YP_888732.1][location=4539385..4540344][gbkey=CDS]	2.27	6.32e-05	0.000259	TRUE
lcl|NC_008596.1_prot_YP_888932.1_4510[gene=fdhD][locus_tag=MSMEG_4669][db_xref=GeneID:4535506][protein=formatedehydrogenaseaccessoryprotein][protein_id=YP_888932.1][location=4757345..4758169][gbkey=CDS]	lcl|NC_008596.1_prot_YP_888932.1_4510[gene=fdhD][locus_tag=MSMEG_4669][db_xref=GeneID:4535506][protein=formatedehydrogenaseaccessoryprotein][protein_id=YP_888932.1][location=4757345..4758169][gbkey=CDS]	2.27	3.76e-05	0.000166	TRUE
lcl|NC_008596.1_prot_YP_884716.1_293[locus_tag=MSMEG_0301][db_xref=GeneID:4531768][protein=oxidoreductase,FAD-binding][protein_id=YP_884716.1][location=complement(331803..333170)][gbkey=CDS]	lcl|NC_008596.1_prot_YP_884716.1_293[locus_tag=MSMEG_0301][db_xref=GeneID:4531768][protein=oxidoreductase,FAD-binding][protein_id=YP_884716.1][location=complement(331803..333170)][gbkey=CDS]	2.27	0.00206	0.00566	TRUE
lcl|NC_008596.1_prot_YP_887392.1_2970[gene=ggt][locus_tag=MSMEG_3076][db_xref=GeneID:4530995][protein=gamma-glutamyltransferase][protein_id=YP_887392.1][location=complement(3148216..3150126)][gbkey=CDS]	lcl|NC_008596.1_prot_YP_887392.1_2970[gene=ggt][locus_tag=MSMEG_3076][db_xref=GeneID:4530995][protein=gamma-glutamyltransferase][protein_id=YP_887392.1][location=complement(3148216..3150126)][gbkey=CDS]	2.26	4.25e-05	0.000185	TRUE
lcl|NC_008596.1_prot_YP_891107.1_6685[locus_tag=MSMEG_6908][db_xref=GeneID:4536770][protein=HTH-typetranscriptionalregulator][protein_id=YP_891107.1][location=6953210..6953875][gbkey=CDS]	lcl|NC_008596.1_prot_YP_891107.1_6685[locus_tag=MSMEG_6908][db_xref=GeneID:4536770][protein=HTH-typetranscriptionalregulator][protein_id=YP_891107.1][location=6953210..6953875][gbkey=CDS]	2.26	0.0138	0.0303	TRUE
lcl|NC_008596.1_prot_YP_890453.1_6031[locus_tag=MSMEG_6234][db_xref=GeneID:4533098][protein=hypotheticalprotein][protein_id=YP_890453.1][location=6298376..6299845][gbkey=CDS]	lcl|NC_008596.1_prot_YP_890453.1_6031[locus_tag=MSMEG_6234][db_xref=GeneID:4533098][protein=hypotheticalprotein][protein_id=YP_890453.1][location=6298376..6299845][gbkey=CDS]	2.26	1.02e-08	1.69e-07	TRUE
lcl|NC_008596.1_prot_YP_885597.1_1174[locus_tag=MSMEG_1205][db_xref=GeneID:4533780][protein=cyclopropane-fatty-acyl-phospholipidsynthase][protein_id=YP_885597.1][location=complement(1274296..1275219)][gbkey=CDS]	lcl|NC_008596.1_prot_YP_885597.1_1174[locus_tag=MSMEG_1205][db_xref=GeneID:4533780][protein=cyclopropane-fatty-acyl-phospholipidsynthase][protein_id=YP_885597.1][location=complement(1274296..1275219)][gbkey=CDS]	2.26	1.42e-07	1.47e-06	TRUE
lcl|NC_008596.1_prot_YP_888907.1_4485[locus_tag=MSMEG_4644][db_xref=GeneID:4530954][protein=molybdopterin-guaninedinucleotidebiosynthesisproteinA][protein_id=YP_888907.1][location=complement(4730153..4730716)][gbkey=CDS]	lcl|NC_008596.1_prot_YP_888907.1_4485[locus_tag=MSMEG_4644][db_xref=GeneID:4530954][protein=molybdopterin-guaninedinucleotidebiosynthesisproteinA][protein_id=YP_888907.1][location=complement(4730153..4730716)][gbkey=CDS]	2.25	2.54e-06	1.69e-05	TRUE
lcl|NC_008596.1_prot_YP_886269.1_1846[locus_tag=MSMEG_1903][db_xref=GeneID:4533725][protein=caib/baiffamilyprotein][protein_id=YP_886269.1][location=complement(1983261..1985660)][gbkey=CDS]	lcl|NC_008596.1_prot_YP_886269.1_1846[locus_tag=MSMEG_1903][db_xref=GeneID:4533725][protein=caib/baiffamilyprotein][protein_id=YP_886269.1][location=complement(1983261..1985660)][gbkey=CDS]	2.25	6.86e-06	3.85e-05	TRUE
lcl|NC_008596.1_prot_YP_887022.1_2600[locus_tag=MSMEG_2687][db_xref=GeneID:4535351][protein=3-ketoacyl-ACPreductase][protein_id=YP_887022.1][location=complement(2764345..2765172)][gbkey=CDS]	lcl|NC_008596.1_prot_YP_887022.1_2600[locus_tag=MSMEG_2687][db_xref=GeneID:4535351][protein=3-ketoacyl-ACPreductase][protein_id=YP_887022.1][location=complement(2764345..2765172)][gbkey=CDS]	2.24	2.17e-05	0.000104	TRUE
lcl|NC_008596.1_prot_YP_888667.1_4245[locus_tag=MSMEG_4392][db_xref=GeneID:4534085][protein=organophopsphateacidanhydrase][protein_id=YP_888667.1][location=4483869..4485146][gbkey=CDS]	lcl|NC_008596.1_prot_YP_888667.1_4245[locus_tag=MSMEG_4392][db_xref=GeneID:4534085][protein=organophopsphateacidanhydrase][protein_id=YP_888667.1][location=4483869..4485146][gbkey=CDS]	2.23	0.00162	0.00459	TRUE
lcl|NC_008596.1_prot_YP_885797.1_1374[locus_tag=MSMEG_1414][db_xref=GeneID:4530861][protein=amidinotransferase][protein_id=YP_885797.1][location=complement(1516873..1517760)][gbkey=CDS]	lcl|NC_008596.1_prot_YP_885797.1_1374[locus_tag=MSMEG_1414][db_xref=GeneID:4530861][protein=amidinotransferase][protein_id=YP_885797.1][location=complement(1516873..1517760)][gbkey=CDS]	2.22	0.00603	0.0146	TRUE
lcl|NC_008596.1_prot_YP_887334.1_2912[locus_tag=MSMEG_3016][db_xref=GeneID:4533724][protein=hypotheticalprotein][protein_id=YP_887334.1][location=3084783..3088091][gbkey=CDS]	lcl|NC_008596.1_prot_YP_887334.1_2912[locus_tag=MSMEG_3016][db_xref=GeneID:4533724][protein=hypotheticalprotein][protein_id=YP_887334.1][location=3084783..3088091][gbkey=CDS]	2.21	0.000197	0.000707	TRUE
lcl|NC_008596.1_prot_YP_886058.1_1635[locus_tag=MSMEG_1682][db_xref=GeneID:4533706][protein=flavin-containingmonooxygenaseFMO][protein_id=YP_886058.1][location=complement(1774567..1775832)][gbkey=CDS]	lcl|NC_008596.1_prot_YP_886058.1_1635[locus_tag=MSMEG_1682][db_xref=GeneID:4533706][protein=flavin-containingmonooxygenaseFMO][protein_id=YP_886058.1][location=complement(1774567..1775832)][gbkey=CDS]	2.2	9.23e-09	1.58e-07	TRUE
lcl|NC_008596.1_prot_YP_889603.1_5181[gene=cynS][locus_tag=MSMEG_5359][db_xref=GeneID:4532432][protein=cyanatehydratase][protein_id=YP_889603.1][location=complement(5440718..5441167)][gbkey=CDS]	lcl|NC_008596.1_prot_YP_889603.1_5181[gene=cynS][locus_tag=MSMEG_5359][db_xref=GeneID:4532432][protein=cyanatehydratase][protein_id=YP_889603.1][location=complement(5440718..5441167)][gbkey=CDS]	2.2	2.23e-09	5.18e-08	TRUE
lcl|NC_008596.1_prot_YP_889236.1_4814[locus_tag=MSMEG_4985][db_xref=GeneID:4530868][protein=carbonicanhydrase][protein_id=YP_889236.1][location=complement(5080106..5080597)][gbkey=CDS]	lcl|NC_008596.1_prot_YP_889236.1_4814[locus_tag=MSMEG_4985][db_xref=GeneID:4530868][protein=carbonicanhydrase][protein_id=YP_889236.1][location=complement(5080106..5080597)][gbkey=CDS]	2.2	8.32e-06	4.52e-05	TRUE
lcl|NC_008596.1_prot_YP_886799.1_2377[locus_tag=MSMEG_2459][db_xref=GeneID:4532761][protein=transporterATPase][protein_id=YP_886799.1][location=2538553..2539353][gbkey=CDS]	lcl|NC_008596.1_prot_YP_886799.1_2377[locus_tag=MSMEG_2459][db_xref=GeneID:4532761][protein=transporterATPase][protein_id=YP_886799.1][location=2538553..2539353][gbkey=CDS]	2.2	0.00116	0.00339	TRUE
lcl|NC_008596.1_prot_YP_890486.1_6064[locus_tag=MSMEG_6267][db_xref=GeneID:4531923][protein=thiocyanatehydrolasesubunitgamma][protein_id=YP_890486.1][location=6332056..6332766][gbkey=CDS]	lcl|NC_008596.1_prot_YP_890486.1_6064[locus_tag=MSMEG_6267][db_xref=GeneID:4531923][protein=thiocyanatehydrolasesubunitgamma][protein_id=YP_890486.1][location=6332056..6332766][gbkey=CDS]	2.19	1.21e-07	1.29e-06	TRUE
lcl|NC_008596.1_prot_YP_887918.1_3496[locus_tag=MSMEG_3615][db_xref=GeneID:4537739][protein=zinc-bindingalcoholdehydrogenase][protein_id=YP_887918.1][location=complement(3678705..3679718)][gbkey=CDS]	lcl|NC_008596.1_prot_YP_887918.1_3496[locus_tag=MSMEG_3615][db_xref=GeneID:4537739][protein=zinc-bindingalcoholdehydrogenase][protein_id=YP_887918.1][location=complement(3678705..3679718)][gbkey=CDS]	2.19	2.29e-05	0.000109	TRUE
lcl|NC_008596.1_prot_YP_885121.1_698[locus_tag=MSMEG_0714][db_xref=GeneID:4535933][protein=acyl-CoAdehydrogenase][protein_id=YP_885121.1][location=complement(801516..802700)][gbkey=CDS]	lcl|NC_008596.1_prot_YP_885121.1_698[locus_tag=MSMEG_0714][db_xref=GeneID:4535933][protein=acyl-CoAdehydrogenase][protein_id=YP_885121.1][location=complement(801516..802700)][gbkey=CDS]	2.19	0.018	0.0385	TRUE
lcl|NC_008596.1_prot_YP_885925.1_1502[locus_tag=MSMEG_1543][db_xref=GeneID:4531410][protein=eptc-induciblealdehydedehydrogenase][protein_id=YP_885925.1][location=1633314..1634858][gbkey=CDS]	lcl|NC_008596.1_prot_YP_885925.1_1502[locus_tag=MSMEG_1543][db_xref=GeneID:4531410][protein=eptc-induciblealdehydedehydrogenase][protein_id=YP_885925.1][location=1633314..1634858][gbkey=CDS]	2.18	2.99e-14	8.49e-12	TRUE
lcl|NC_008596.1_prot_YP_885800.1_1377[locus_tag=MSMEG_1417][db_xref=GeneID:4532296][protein=glyoxalase][protein_id=YP_885800.1][location=complement(1519642..1520925)][gbkey=CDS]	lcl|NC_008596.1_prot_YP_885800.1_1377[locus_tag=MSMEG_1417][db_xref=GeneID:4532296][protein=glyoxalase][protein_id=YP_885800.1][location=complement(1519642..1520925)][gbkey=CDS]	2.18	0.00039	0.00129	TRUE
lcl|NC_008596.1_prot_YP_887098.1_2676[locus_tag=MSMEG_2767][db_xref=GeneID:4535261][protein=hypotheticalprotein][protein_id=YP_887098.1][location=complement(2832575..2833276)][gbkey=CDS]	lcl|NC_008596.1_prot_YP_887098.1_2676[locus_tag=MSMEG_2767][db_xref=GeneID:4535261][protein=hypotheticalprotein][protein_id=YP_887098.1][location=complement(2832575..2833276)][gbkey=CDS]	2.18	0.00202	0.00555	TRUE
lcl|NC_008596.1_prot_YP_887595.1_3173[locus_tag=MSMEG_3284][db_xref=GeneID:4532891][protein=MarRfamilytranscriptionalregulator][protein_id=YP_887595.1][location=complement(3365617..3366036)][gbkey=CDS]	lcl|NC_008596.1_prot_YP_887595.1_3173[locus_tag=MSMEG_3284][db_xref=GeneID:4532891][protein=MarRfamilytranscriptionalregulator][protein_id=YP_887595.1][location=complement(3365617..3366036)][gbkey=CDS]	2.18	0.00208	0.00569	TRUE
lcl|NC_008596.1_prot_YP_885009.1_586[locus_tag=MSMEG_0597][db_xref=GeneID:4533453][protein=hypotheticalprotein][protein_id=YP_885009.1][location=complement(674780..676060)][gbkey=CDS]	lcl|NC_008596.1_prot_YP_885009.1_586[locus_tag=MSMEG_0597][db_xref=GeneID:4533453][protein=hypotheticalprotein][protein_id=YP_885009.1][location=complement(674780..676060)][gbkey=CDS]	2.17	0.0118	0.0265	TRUE
lcl|NC_008596.1_prot_YP_887741.1_3319[locus_tag=MSMEG_3437][db_xref=GeneID:4532472][protein=esterase][protein_id=YP_887741.1][location=complement(3507206..3508558)][gbkey=CDS]	lcl|NC_008596.1_prot_YP_887741.1_3319[locus_tag=MSMEG_3437][db_xref=GeneID:4532472][protein=esterase][protein_id=YP_887741.1][location=complement(3507206..3508558)][gbkey=CDS]	2.17	7.34e-13	8.92e-11	TRUE
lcl|NC_008596.1_prot_YP_884771.1_348[locus_tag=MSMEG_0358][db_xref=GeneID:4534928][protein=ribonucleotide-diphosphatereductasesubunitbeta][protein_id=YP_884771.1][location=395654..396616][gbkey=CDS]	lcl|NC_008596.1_prot_YP_884771.1_348[locus_tag=MSMEG_0358][db_xref=GeneID:4534928][protein=ribonucleotide-diphosphatereductasesubunitbeta][protein_id=YP_884771.1][location=395654..396616][gbkey=CDS]	2.16	1.43e-08	2.26e-07	TRUE
lcl|NC_008596.1_prot_YP_887971.1_3549[locus_tag=MSMEG_3668][db_xref=GeneID:4535352][protein=acyl-CoAdehydrogenase][protein_id=YP_887971.1][location=3734280..3735554][gbkey=CDS]	lcl|NC_008596.1_prot_YP_887971.1_3549[locus_tag=MSMEG_3668][db_xref=GeneID:4535352][protein=acyl-CoAdehydrogenase][protein_id=YP_887971.1][location=3734280..3735554][gbkey=CDS]	2.16	0.0768	0.134	FALSE
lcl|NC_008596.1_prot_YP_886364.1_1941[locus_tag=MSMEG_2000][db_xref=GeneID:4532223][protein=hypotheticalprotein][protein_id=YP_886364.1][location=complement(2081621..2082070)][gbkey=CDS]	lcl|NC_008596.1_prot_YP_886364.1_1941[locus_tag=MSMEG_2000][db_xref=GeneID:4532223][protein=hypotheticalprotein][protein_id=YP_886364.1][location=complement(2081621..2082070)][gbkey=CDS]	2.14	0.00425	0.0108	TRUE
lcl|NC_008596.1_prot_YP_887988.1_3566[locus_tag=MSMEG_3685][db_xref=GeneID:4537638][protein=hypotheticalprotein][protein_id=YP_887988.1][location=3750230..3750661][gbkey=CDS]	lcl|NC_008596.1_prot_YP_887988.1_3566[locus_tag=MSMEG_3685][db_xref=GeneID:4537638][protein=hypotheticalprotein][protein_id=YP_887988.1][location=3750230..3750661][gbkey=CDS]	2.14	0.000366	0.00122	TRUE
lcl|NC_008596.1_prot_YP_888077.1_3655[locus_tag=MSMEG_3784][db_xref=GeneID:4534269][protein=IclRfamilytranscriptionalregulator][protein_id=YP_888077.1][location=complement(3853450..3854205)][gbkey=CDS]	lcl|NC_008596.1_prot_YP_888077.1_3655[locus_tag=MSMEG_3784][db_xref=GeneID:4534269][protein=IclRfamilytranscriptionalregulator][protein_id=YP_888077.1][location=complement(3853450..3854205)][gbkey=CDS]	2.14	0.0125	0.028	TRUE
lcl|NC_008596.1_prot_YP_890961.1_6539[locus_tag=MSMEG_6753][db_xref=GeneID:4536451][protein=oxidoreductase,shortchaindehydrogenase/reductase][protein_id=YP_890961.1][location=6797368..6798090][gbkey=CDS]	lcl|NC_008596.1_prot_YP_890961.1_6539[locus_tag=MSMEG_6753][db_xref=GeneID:4536451][protein=oxidoreductase,shortchaindehydrogenase/reductase][protein_id=YP_890961.1][location=6797368..6798090][gbkey=CDS]	2.11	0.00926	0.0214	TRUE
lcl|NC_008596.1_prot_YP_886690.1_2267[locus_tag=MSMEG_2346][db_xref=GeneID:4536093][protein=phytoenesynthase][protein_id=YP_886690.1][location=complement(2426030..2426977)][gbkey=CDS]	lcl|NC_008596.1_prot_YP_886690.1_2267[locus_tag=MSMEG_2346][db_xref=GeneID:4536093][protein=phytoenesynthase][protein_id=YP_886690.1][location=complement(2426030..2426977)][gbkey=CDS]	2.11	0.000707	0.00221	TRUE
lcl|NC_008596.1_prot_YP_890221.1_5799[locus_tag=MSMEG_5995][db_xref=GeneID:4531666][protein=P450heme-thiolateprotein][protein_id=YP_890221.1][location=complement(6061103..6062386)][gbkey=CDS]	lcl|NC_008596.1_prot_YP_890221.1_5799[locus_tag=MSMEG_5995][db_xref=GeneID:4531666][protein=P450heme-thiolateprotein][protein_id=YP_890221.1][location=complement(6061103..6062386)][gbkey=CDS]	2.11	0.00541	0.0133	TRUE
lcl|NC_008596.1_prot_YP_884973.1_550[locus_tag=MSMEG_0563][db_xref=GeneID:4535429][protein=hypotheticalprotein][protein_id=YP_884973.1][location=637149..637904][gbkey=CDS]	lcl|NC_008596.1_prot_YP_884973.1_550[locus_tag=MSMEG_0563][db_xref=GeneID:4535429][protein=hypotheticalprotein][protein_id=YP_884973.1][location=637149..637904][gbkey=CDS]	2.11	0.000254	0.000892	TRUE
lcl|NC_008596.1_prot_YP_890939.1_6517[locus_tag=MSMEG_6731][db_xref=GeneID:4535106][protein=transcriptionalregulatoryprotein][protein_id=YP_890939.1][location=6777839..6778417][gbkey=CDS]	lcl|NC_008596.1_prot_YP_890939.1_6517[locus_tag=MSMEG_6731][db_xref=GeneID:4535106][protein=transcriptionalregulatoryprotein][protein_id=YP_890939.1][location=6777839..6778417][gbkey=CDS]	2.1	0.000788	0.00242	TRUE
lcl|NC_008596.1_prot_YP_886957.1_2535[locus_tag=MSMEG_2620][db_xref=GeneID:4535884][protein=hypotheticalprotein][protein_id=YP_886957.1][location=2701968..2702672][gbkey=CDS]	lcl|NC_008596.1_prot_YP_886957.1_2535[locus_tag=MSMEG_2620][db_xref=GeneID:4535884][protein=hypotheticalprotein][protein_id=YP_886957.1][location=2701968..2702672][gbkey=CDS]	2.1	8.87e-05	0.000352	TRUE
lcl|NC_008596.1_prot_YP_885984.1_1561[gene=phoU][locus_tag=MSMEG_1605][db_xref=GeneID:4534975][protein=phosphatetransporterregulatoryproteinPhoU][protein_id=YP_885984.1][location=1692222..1692881][gbkey=CDS]	lcl|NC_008596.1_prot_YP_885984.1_1561[gene=phoU][locus_tag=MSMEG_1605][db_xref=GeneID:4534975][protein=phosphatetransporterregulatoryproteinPhoU][protein_id=YP_885984.1][location=1692222..1692881][gbkey=CDS]	2.09	0.000148	0.000556	TRUE
lcl|NC_008596.1_prot_YP_887245.1_2823[locus_tag=MSMEG_2926][db_xref=GeneID:4535642][protein=glycinebetaine/carnitine/cholinetransportATP-bindingproteinopuCA][protein_id=YP_887245.1][location=complement(2988894..2990078)][gbkey=CDS]	lcl|NC_008596.1_prot_YP_887245.1_2823[locus_tag=MSMEG_2926][db_xref=GeneID:4535642][protein=glycinebetaine/carnitine/cholinetransportATP-bindingproteinopuCA][protein_id=YP_887245.1][location=complement(2988894..2990078)][gbkey=CDS]	2.09	0.000426	0.0014	TRUE
lcl|NC_008596.1_prot_YP_886485.1_2062[locus_tag=MSMEG_2127][db_xref=GeneID:4531970][protein=hypotheticalprotein][protein_id=YP_886485.1][location=2203799..2204158][gbkey=CDS]	lcl|NC_008596.1_prot_YP_886485.1_2062[locus_tag=MSMEG_2127][db_xref=GeneID:4531970][protein=hypotheticalprotein][protein_id=YP_886485.1][location=2203799..2204158][gbkey=CDS]	2.09	3.68e-10	1.16e-08	TRUE
lcl|NC_008596.1_prot_YP_886202.1_1779[locus_tag=MSMEG_1832][db_xref=GeneID:4534130][protein=hypotheticalprotein][protein_id=YP_886202.1][location=complement(1906855..1907319)][gbkey=CDS]	lcl|NC_008596.1_prot_YP_886202.1_1779[locus_tag=MSMEG_1832][db_xref=GeneID:4534130][protein=hypotheticalprotein][protein_id=YP_886202.1][location=complement(1906855..1907319)][gbkey=CDS]	2.08	0.00204	0.0056	TRUE
lcl|NC_008596.1_prot_YP_885362.1_939[locus_tag=MSMEG_0959][db_xref=GeneID:4532490][protein=transmembraneprotein][protein_id=YP_885362.1][location=1035189..1035683][gbkey=CDS]	lcl|NC_008596.1_prot_YP_885362.1_939[locus_tag=MSMEG_0959][db_xref=GeneID:4532490][protein=transmembraneprotein][protein_id=YP_885362.1][location=1035189..1035683][gbkey=CDS]	2.08	0.00285	0.00753	TRUE
lcl|NC_008596.1_prot_YP_887588.1_3166[locus_tag=MSMEG_3278][db_xref=GeneID:4533726][protein=hypotheticalprotein][protein_id=YP_887588.1][location=3359219..3359566][gbkey=CDS]	lcl|NC_008596.1_prot_YP_887588.1_3166[locus_tag=MSMEG_3278][db_xref=GeneID:4533726][protein=hypotheticalprotein][protein_id=YP_887588.1][location=3359219..3359566][gbkey=CDS]	2.07	3.53e-12	3.16e-10	TRUE
lcl|NC_008596.1_prot_YP_887792.1_3370[locus_tag=MSMEG_3488][db_xref=GeneID:4535965][protein=AraCfamilytranscriptionalregulator][protein_id=YP_887792.1][location=3552713..3553684][gbkey=CDS]	lcl|NC_008596.1_prot_YP_887792.1_3370[locus_tag=MSMEG_3488][db_xref=GeneID:4535965][protein=AraCfamilytranscriptionalregulator][protein_id=YP_887792.1][location=3552713..3553684][gbkey=CDS]	2.07	1.46e-06	1.06e-05	TRUE
lcl|NC_008596.1_prot_YP_889541.1_5119[locus_tag=MSMEG_5295][db_xref=GeneID:4536416][protein=acyl-CoAsynthetase][protein_id=YP_889541.1][location=complement(5385285..5386811)][gbkey=CDS]	lcl|NC_008596.1_prot_YP_889541.1_5119[locus_tag=MSMEG_5295][db_xref=GeneID:4536416][protein=acyl-CoAsynthetase][protein_id=YP_889541.1][location=complement(5385285..5386811)][gbkey=CDS]	2.06	0.00218	0.00594	TRUE
lcl|NC_008596.1_prot_YP_889899.1_5477[locus_tag=MSMEG_5666][db_xref=GeneID:4533727][protein=hypotheticalprotein][protein_id=YP_889899.1][location=5757986..5758234][gbkey=CDS]	lcl|NC_008596.1_prot_YP_889899.1_5477[locus_tag=MSMEG_5666][db_xref=GeneID:4533727][protein=hypotheticalprotein][protein_id=YP_889899.1][location=5757986..5758234][gbkey=CDS]	2.06	1.09e-07	1.2e-06	TRUE
lcl|NC_008596.1_prot_YP_885870.1_1447[locus_tag=MSMEG_1488][db_xref=GeneID:4531595][protein=acetolactatesynthase][protein_id=YP_885870.1][location=1579678..1581408][gbkey=CDS]	lcl|NC_008596.1_prot_YP_885870.1_1447[locus_tag=MSMEG_1488][db_xref=GeneID:4531595][protein=acetolactatesynthase][protein_id=YP_885870.1][location=1579678..1581408][gbkey=CDS]	2.06	0.000664	0.00208	TRUE
lcl|NC_008596.1_prot_YP_886174.1_1751[locus_tag=MSMEG_1802][db_xref=GeneID:4532008][protein=ChaBprotein][protein_id=YP_886174.1][location=1880724..1881143][gbkey=CDS]	lcl|NC_008596.1_prot_YP_886174.1_1751[locus_tag=MSMEG_1802][db_xref=GeneID:4532008][protein=ChaBprotein][protein_id=YP_886174.1][location=1880724..1881143][gbkey=CDS]	2.05	2.82e-05	0.000131	TRUE
lcl|NC_008596.1_prot_YP_887790.1_3368[gene=katA][locus_tag=MSMEG_3486][db_xref=GeneID:4537370][protein=catalaseKatA][protein_id=YP_887790.1][location=complement(3550348..3551805)][gbkey=CDS]	lcl|NC_008596.1_prot_YP_887790.1_3368[gene=katA][locus_tag=MSMEG_3486][db_xref=GeneID:4537370][protein=catalaseKatA][protein_id=YP_887790.1][location=complement(3550348..3551805)][gbkey=CDS]	2.05	0.00252	0.00675	TRUE
lcl|NC_008596.1_prot_YP_885223.1_800[locus_tag=MSMEG_0819][db_xref=GeneID:4536150][protein=N-carbamoyl-L-aminoacidamidohydrolase][protein_id=YP_885223.1][location=904883..906142][gbkey=CDS]	lcl|NC_008596.1_prot_YP_885223.1_800[locus_tag=MSMEG_0819][db_xref=GeneID:4536150][protein=N-carbamoyl-L-aminoacidamidohydrolase][protein_id=YP_885223.1][location=904883..906142][gbkey=CDS]	2.02	0.00313	0.00818	TRUE
lcl|NC_008596.1_prot_YP_884599.1_176[locus_tag=MSMEG_0184][db_xref=GeneID:4533091][protein=transferase][protein_id=YP_884599.1][location=206362..208134][gbkey=CDS]	lcl|NC_008596.1_prot_YP_884599.1_176[locus_tag=MSMEG_0184][db_xref=GeneID:4533091][protein=transferase][protein_id=YP_884599.1][location=206362..208134][gbkey=CDS]	2.02	0.000611	0.00193	TRUE
lcl|NC_008596.1_prot_YP_888458.1_4036[locus_tag=MSMEG_4179][db_xref=GeneID:4533351][protein=integralmembraneprotein][protein_id=YP_888458.1][location=complement(4256984..4257466)][gbkey=CDS]	lcl|NC_008596.1_prot_YP_888458.1_4036[locus_tag=MSMEG_4179][db_xref=GeneID:4533351][protein=integralmembraneprotein][protein_id=YP_888458.1][location=complement(4256984..4257466)][gbkey=CDS]	2	0.00228	0.00621	TRUE
lcl|NC_008596.1_prot_YP_889524.1_5102[locus_tag=MSMEG_5278][db_xref=GeneID:4532878][protein=transmembraneprotein][protein_id=YP_889524.1][location=5370047..5371777][gbkey=CDS]	lcl|NC_008596.1_prot_YP_889524.1_5102[locus_tag=MSMEG_5278][db_xref=GeneID:4532878][protein=transmembraneprotein][protein_id=YP_889524.1][location=5370047..5371777][gbkey=CDS]	1.99	0.0265	0.0538	FALSE
lcl|NC_008596.1_prot_YP_888912.1_4490[locus_tag=MSMEG_4649][db_xref=GeneID:4535225][protein=phytanoyl-CoAdioxygenase][protein_id=YP_888912.1][location=4736191..4737387][gbkey=CDS]	lcl|NC_008596.1_prot_YP_888912.1_4490[locus_tag=MSMEG_4649][db_xref=GeneID:4535225][protein=phytanoyl-CoAdioxygenase][protein_id=YP_888912.1][location=4736191..4737387][gbkey=CDS]	1.98	4.36e-06	2.62e-05	TRUE
lcl|NC_008596.1_prot_YP_887170.1_2748[locus_tag=MSMEG_2850][db_xref=GeneID:4535116][protein=cellentry(mce)relatedfamilyprotein][protein_id=YP_887170.1][location=2913508..2913930][gbkey=CDS]	lcl|NC_008596.1_prot_YP_887170.1_2748[locus_tag=MSMEG_2850][db_xref=GeneID:4535116][protein=cellentry(mce)relatedfamilyprotein][protein_id=YP_887170.1][location=2913508..2913930][gbkey=CDS]	1.98	5.45e-09	1.07e-07	TRUE
lcl|NC_008596.1_prot_YP_886305.1_1882[locus_tag=MSMEG_1939][db_xref=GeneID:4536670][protein=6-O-methylguanineDNAmethyltransferase][protein_id=YP_886305.1][location=complement(2016090..2016386)][gbkey=CDS]	lcl|NC_008596.1_prot_YP_886305.1_1882[locus_tag=MSMEG_1939][db_xref=GeneID:4536670][protein=6-O-methylguanineDNAmethyltransferase][protein_id=YP_886305.1][location=complement(2016090..2016386)][gbkey=CDS]	1.98	4.05e-05	0.000177	TRUE
lcl|NC_008596.1_prot_YP_888626.1_4204[locus_tag=MSMEG_4351][db_xref=GeneID:4537520][protein=oxidoreductaseYjgI][protein_id=YP_888626.1][location=4438978..4439736][gbkey=CDS]	lcl|NC_008596.1_prot_YP_888626.1_4204[locus_tag=MSMEG_4351][db_xref=GeneID:4537520][protein=oxidoreductaseYjgI][protein_id=YP_888626.1][location=4438978..4439736][gbkey=CDS]	1.98	3.06e-05	0.00014	TRUE
lcl|NC_008596.1_prot_YP_888790.1_4368[locus_tag=MSMEG_4518][db_xref=GeneID:4536542][protein=hypotheticalprotein][protein_id=YP_888790.1][location=4606212..4606742][gbkey=CDS]	lcl|NC_008596.1_prot_YP_888790.1_4368[locus_tag=MSMEG_4518][db_xref=GeneID:4536542][protein=hypotheticalprotein][protein_id=YP_888790.1][location=4606212..4606742][gbkey=CDS]	1.97	0.0265	0.0538	FALSE
lcl|NC_008596.1_prot_YP_888609.1_4187[locus_tag=MSMEG_4334][db_xref=GeneID:4531334][protein=flavoprotein][protein_id=YP_888609.1][location=4421676..4423253][gbkey=CDS]	lcl|NC_008596.1_prot_YP_888609.1_4187[locus_tag=MSMEG_4334][db_xref=GeneID:4531334][protein=flavoprotein][protein_id=YP_888609.1][location=4421676..4423253][gbkey=CDS]	1.97	0.000374	0.00125	TRUE
lcl|NC_008596.1_prot_YP_891022.1_6600[locus_tag=MSMEG_6817][db_xref=GeneID:4536237][protein=igma-70familyRNApolymerasesigmafactor][protein_id=YP_891022.1][location=complement(6867601..6868491)][gbkey=CDS]	lcl|NC_008596.1_prot_YP_891022.1_6600[locus_tag=MSMEG_6817][db_xref=GeneID:4536237][protein=igma-70familyRNApolymerasesigmafactor][protein_id=YP_891022.1][location=complement(6867601..6868491)][gbkey=CDS]	1.97	0.00126	0.00361	TRUE
lcl|NC_008596.1_prot_YP_886425.1_2002[locus_tag=MSMEG_2064][db_xref=GeneID:4532241][protein=two-componentsystemresponseregulator][protein_id=YP_886425.1][location=complement(2143366..2143764)][gbkey=CDS]	lcl|NC_008596.1_prot_YP_886425.1_2002[locus_tag=MSMEG_2064][db_xref=GeneID:4532241][protein=two-componentsystemresponseregulator][protein_id=YP_886425.1][location=complement(2143366..2143764)][gbkey=CDS]	1.97	5.93e-09	1.15e-07	TRUE
lcl|NC_008596.1_prot_YP_885005.1_582[locus_tag=MSMEG_0594][db_xref=GeneID:4537688][protein=iron-sulfurclusterbindingprotein][protein_id=YP_885005.1][location=complement(671348..672817)][gbkey=CDS]	lcl|NC_008596.1_prot_YP_885005.1_582[locus_tag=MSMEG_0594][db_xref=GeneID:4537688][protein=iron-sulfurclusterbindingprotein][protein_id=YP_885005.1][location=complement(671348..672817)][gbkey=CDS]	1.97	7.2e-12	5.57e-10	TRUE
lcl|NC_008596.1_prot_YP_888262.1_3840[locus_tag=MSMEG_3973][db_xref=GeneID:4532138][protein=N-methylhydantoinase][protein_id=YP_888262.1][location=complement(4039051..4041021)][gbkey=CDS]	lcl|NC_008596.1_prot_YP_888262.1_3840[locus_tag=MSMEG_3973][db_xref=GeneID:4532138][protein=N-methylhydantoinase][protein_id=YP_888262.1][location=complement(4039051..4041021)][gbkey=CDS]	1.96	0.0386	0.0747	FALSE
lcl|NC_008596.1_prot_YP_886625.1_2202[gene=hypF][locus_tag=MSMEG_2273][db_xref=GeneID:4534744][protein=[NiFe]hydrogenasematurationproteinHypF][protein_id=YP_886625.1][location=2354278..2356566][gbkey=CDS]	lcl|NC_008596.1_prot_YP_886625.1_2202[gene=hypF][locus_tag=MSMEG_2273][db_xref=GeneID:4534744][protein=[NiFe]hydrogenasematurationproteinHypF][protein_id=YP_886625.1][location=2354278..2356566][gbkey=CDS]	1.96	0.0047	0.0117	TRUE
lcl|NC_008596.1_prot_YP_887744.1_3322[gene=sdaA][locus_tag=MSMEG_3440][db_xref=GeneID:4534481][protein=L-serineammonia-lyase][protein_id=YP_887744.1][location=3509255..3510631][gbkey=CDS]	lcl|NC_008596.1_prot_YP_887744.1_3322[gene=sdaA][locus_tag=MSMEG_3440][db_xref=GeneID:4534481][protein=L-serineammonia-lyase][protein_id=YP_887744.1][location=3509255..3510631][gbkey=CDS]	1.96	6.18e-06	3.52e-05	TRUE
lcl|NC_008596.1_prot_YP_885011.1_588[locus_tag=MSMEG_0600][db_xref=GeneID:4537453][protein=dehydrogenase][protein_id=YP_885011.1][location=677821..678603][gbkey=CDS]	lcl|NC_008596.1_prot_YP_885011.1_588[locus_tag=MSMEG_0600][db_xref=GeneID:4537453][protein=dehydrogenase][protein_id=YP_885011.1][location=677821..678603][gbkey=CDS]	1.96	4.99e-05	0.000213	TRUE
lcl|NC_008596.1_prot_YP_888138.1_3716[gene=tynA][locus_tag=MSMEG_3847][db_xref=GeneID:4537455][protein=tyramineoxidase][protein_id=YP_888138.1][location=complement(3918460..3920418)][gbkey=CDS]	lcl|NC_008596.1_prot_YP_888138.1_3716[gene=tynA][locus_tag=MSMEG_3847][db_xref=GeneID:4537455][protein=tyramineoxidase][protein_id=YP_888138.1][location=complement(3918460..3920418)][gbkey=CDS]	1.95	6.35e-06	3.61e-05	TRUE
lcl|NC_008596.1_prot_YP_889457.1_5035[locus_tag=MSMEG_5210][db_xref=GeneID:4535265][protein=hydrolase][protein_id=YP_889457.1][location=complement(5309722..5310480)][gbkey=CDS]	lcl|NC_008596.1_prot_YP_889457.1_5035[locus_tag=MSMEG_5210][db_xref=GeneID:4535265][protein=hydrolase][protein_id=YP_889457.1][location=complement(5309722..5310480)][gbkey=CDS]	1.95	2.71e-09	6.13e-08	TRUE
lcl|NC_008596.1_prot_YP_887003.1_2581[locus_tag=MSMEG_2666][db_xref=GeneID:4532268][protein=multimericflavodoxinWrbA][protein_id=YP_887003.1][location=2746888..2747343][gbkey=CDS]	lcl|NC_008596.1_prot_YP_887003.1_2581[locus_tag=MSMEG_2666][db_xref=GeneID:4532268][protein=multimericflavodoxinWrbA][protein_id=YP_887003.1][location=2746888..2747343][gbkey=CDS]	1.94	0.0021	0.00574	TRUE
lcl|NC_008596.1_prot_YP_888836.1_4414[locus_tag=MSMEG_4568][db_xref=GeneID:4535480][protein=ribonucleaseZ][protein_id=YP_888836.1][location=4658741..4659601][gbkey=CDS]	lcl|NC_008596.1_prot_YP_888836.1_4414[locus_tag=MSMEG_4568][db_xref=GeneID:4535480][protein=ribonucleaseZ][protein_id=YP_888836.1][location=4658741..4659601][gbkey=CDS]	1.94	5.2e-08	6.43e-07	TRUE
lcl|NC_008596.1_prot_YP_889950.1_5528[locus_tag=MSMEG_5717][db_xref=GeneID:4535755][protein=pyridoxamine5-phosphateoxidase][protein_id=YP_889950.1][location=5800752..5801177][gbkey=CDS] lcl|NC_008596.1_prot_YP_889950.1_5528[locus_tag=MSMEG_5717][db_xref=GeneID:4535755][protein=pyridoxamine5-phosphateoxidase][protein_id=YP_889950.1][location=5800752..5801177][gbkey=CDS]	lcl|NC_008596.1_prot_YP_889950.1_5528[locus_tag=MSMEG_5717][db_xref=GeneID:4535755][protein=pyridoxamine5-phosphateoxidase][protein_id=YP_889950.1][location=5800752..5801177][gbkey=CDS] lcl|NC_008596.1_prot_YP_889950.1_5528[locus_tag=MSMEG_5717][db_xref=GeneID:4535755][protein=pyridoxamine5-phosphateoxidase][protein_id=YP_889950.1][location=5800752..5801177][gbkey=CDS]	1.93	0.618	0.721	FALSE
lcl|NC_008596.1_prot_YP_886335.1_1912[locus_tag=MSMEG_1970][db_xref=GeneID:4531192][protein=sigmafactor][protein_id=YP_886335.1][location=complement(2050786..2052537)][gbkey=CDS]	lcl|NC_008596.1_prot_YP_886335.1_1912[locus_tag=MSMEG_1970][db_xref=GeneID:4531192][protein=sigmafactor][protein_id=YP_886335.1][location=complement(2050786..2052537)][gbkey=CDS]	1.92	0.0322	0.0638	FALSE
lcl|NC_008596.1_prot_YP_890451.1_6029[gene=katA][locus_tag=MSMEG_6232][db_xref=GeneID:4536096][protein=catalaseKatA][protein_id=YP_890451.1][location=complement(6295741..6297402)][gbkey=CDS]	lcl|NC_008596.1_prot_YP_890451.1_6029[gene=katA][locus_tag=MSMEG_6232][db_xref=GeneID:4536096][protein=catalaseKatA][protein_id=YP_890451.1][location=complement(6295741..6297402)][gbkey=CDS]	1.92	0.0215	0.0449	TRUE
lcl|NC_008596.1_prot_YP_885001.1_578[gene=rhaD][locus_tag=MSMEG_0590][db_xref=GeneID:4535126][protein=shortchaindehydrogenase][protein_id=YP_885001.1][location=666069..668123][gbkey=CDS]	lcl|NC_008596.1_prot_YP_885001.1_578[gene=rhaD][locus_tag=MSMEG_0590][db_xref=GeneID:4535126][protein=shortchaindehydrogenase][protein_id=YP_885001.1][location=666069..668123][gbkey=CDS]	1.92	0.197	0.296	FALSE
lcl|NC_008596.1_prot_YP_885863.1_1440[locus_tag=MSMEG_1481][db_xref=GeneID:4531830][protein=methyltransferase][protein_id=YP_885863.1][location=complement(1573257..1574171)][gbkey=CDS]	lcl|NC_008596.1_prot_YP_885863.1_1440[locus_tag=MSMEG_1481][db_xref=GeneID:4531830][protein=methyltransferase][protein_id=YP_885863.1][location=complement(1573257..1574171)][gbkey=CDS]	1.92	2.49e-05	0.000117	TRUE
lcl|NC_008596.1_prot_YP_886628.1_2205[gene=hypE][locus_tag=MSMEG_2276][db_xref=GeneID:4532742][protein=hydrogenaseexpression/formationproteinHypE][protein_id=YP_886628.1][location=2357919..2358992][gbkey=CDS]	lcl|NC_008596.1_prot_YP_886628.1_2205[gene=hypE][locus_tag=MSMEG_2276][db_xref=GeneID:4532742][protein=hydrogenaseexpression/formationproteinHypE][protein_id=YP_886628.1][location=2357919..2358992][gbkey=CDS]	1.91	0.0016	0.00451	TRUE
lcl|NC_008596.1_prot_YP_888809.1_4387[locus_tag=MSMEG_4537][db_xref=GeneID:4533694][protein=majormembraneproteinI][protein_id=YP_888809.1][location=4625673..4626596][gbkey=CDS]	lcl|NC_008596.1_prot_YP_888809.1_4387[locus_tag=MSMEG_4537][db_xref=GeneID:4533694][protein=majormembraneproteinI][protein_id=YP_888809.1][location=4625673..4626596][gbkey=CDS]	1.91	1.64e-08	2.53e-07	TRUE
lcl|NC_008596.1_prot_YP_885794.1_1371[locus_tag=MSMEG_1411][db_xref=GeneID:4531538][protein=universalstressproteinfamilyprotein][protein_id=YP_885794.1][location=complement(1513135..1514016)][gbkey=CDS]	lcl|NC_008596.1_prot_YP_885794.1_1371[locus_tag=MSMEG_1411][db_xref=GeneID:4531538][protein=universalstressproteinfamilyprotein][protein_id=YP_885794.1][location=complement(1513135..1514016)][gbkey=CDS]	1.91	0.00573	0.014	TRUE
lcl|NC_008596.1_prot_YP_889331.1_4909[locus_tag=MSMEG_5081][db_xref=GeneID:4534173][protein=hypotheticalprotein][protein_id=YP_889331.1][location=complement(5180979..5181146)][gbkey=CDS]	lcl|NC_008596.1_prot_YP_889331.1_4909[locus_tag=MSMEG_5081][db_xref=GeneID:4534173][protein=hypotheticalprotein][protein_id=YP_889331.1][location=complement(5180979..5181146)][gbkey=CDS]	1.91	5.09e-05	0.000217	TRUE
lcl|NC_008596.1_prot_YP_890242.1_5820[locus_tag=MSMEG_6018][db_xref=GeneID:4532323][protein=xylosetransporterpermeaseXylH][protein_id=YP_890242.1][location=complement(6082847..6084166)][gbkey=CDS]	lcl|NC_008596.1_prot_YP_890242.1_5820[locus_tag=MSMEG_6018][db_xref=GeneID:4532323][protein=xylosetransporterpermeaseXylH][protein_id=YP_890242.1][location=complement(6082847..6084166)][gbkey=CDS]	1.9	0.00123	0.00354	TRUE
lcl|NC_008596.1_prot_YP_890569.1_6147[locus_tag=MSMEG_6354][db_xref=GeneID:4536703][protein=serineesterase,cutinase][protein_id=YP_890569.1][location=6413230..6413949][gbkey=CDS]	lcl|NC_008596.1_prot_YP_890569.1_6147[locus_tag=MSMEG_6354][db_xref=GeneID:4536703][protein=serineesterase,cutinase][protein_id=YP_890569.1][location=6413230..6413949][gbkey=CDS]	1.89	0.00102	0.00303	TRUE
lcl|NC_008596.1_prot_YP_885303.1_880[locus_tag=MSMEG_0900][db_xref=GeneID:4536768][protein=eptc-induciblealdehydedehydrogenase][protein_id=YP_885303.1][location=986441..987964][gbkey=CDS]	lcl|NC_008596.1_prot_YP_885303.1_880[locus_tag=MSMEG_0900][db_xref=GeneID:4536768][protein=eptc-induciblealdehydedehydrogenase][protein_id=YP_885303.1][location=986441..987964][gbkey=CDS]	1.89	2.63e-10	9.07e-09	TRUE
lcl|NC_008596.1_prot_YP_889790.1_5368[locus_tag=MSMEG_5554][db_xref=GeneID:4533142][protein=ANTARdomain-containingprotein][protein_id=YP_889790.1][location=complement(5643478..5644194)][gbkey=CDS]	lcl|NC_008596.1_prot_YP_889790.1_5368[locus_tag=MSMEG_5554][db_xref=GeneID:4533142][protein=ANTARdomain-containingprotein][protein_id=YP_889790.1][location=complement(5643478..5644194)][gbkey=CDS]	1.89	1.38e-08	2.19e-07	TRUE
lcl|NC_008596.1_prot_YP_890433.1_6011[locus_tag=MSMEG_6214][db_xref=GeneID:4532904][protein=GatB/Yqeydomain-containingprotein][protein_id=YP_890433.1][location=complement(6278296..6278760)][gbkey=CDS]	lcl|NC_008596.1_prot_YP_890433.1_6011[locus_tag=MSMEG_6214][db_xref=GeneID:4532904][protein=GatB/Yqeydomain-containingprotein][protein_id=YP_890433.1][location=complement(6278296..6278760)][gbkey=CDS]	1.89	0.000171	0.000632	TRUE
lcl|NC_008596.1_prot_YP_889477.1_5055[locus_tag=MSMEG_5231][db_xref=GeneID:4533524][protein=hypotheticalprotein][protein_id=YP_889477.1][location=complement(5323876..5324085)][gbkey=CDS]	lcl|NC_008596.1_prot_YP_889477.1_5055[locus_tag=MSMEG_5231][db_xref=GeneID:4533524][protein=hypotheticalprotein][protein_id=YP_889477.1][location=complement(5323876..5324085)][gbkey=CDS]	1.88	0.113	0.185	FALSE
lcl|NC_008596.1_prot_YP_887330.1_2908[locus_tag=MSMEG_3012][db_xref=GeneID:4536794][protein=acetyl-CoAacetyltransferase][protein_id=YP_887330.1][location=complement(3081596..3082780)][gbkey=CDS]	lcl|NC_008596.1_prot_YP_887330.1_2908[locus_tag=MSMEG_3012][db_xref=GeneID:4536794][protein=acetyl-CoAacetyltransferase][protein_id=YP_887330.1][location=complement(3081596..3082780)][gbkey=CDS]	1.87	0.0167	0.0359	TRUE
lcl|NC_008596.1_prot_YP_888195.1_3773[locus_tag=MSMEG_3905][db_xref=GeneID:4536224][protein=hypotheticalprotein][protein_id=YP_888195.1][location=3977303..3977596][gbkey=CDS]	lcl|NC_008596.1_prot_YP_888195.1_3773[locus_tag=MSMEG_3905][db_xref=GeneID:4536224][protein=hypotheticalprotein][protein_id=YP_888195.1][location=3977303..3977596][gbkey=CDS]	1.87	0.0313	0.0624	FALSE
lcl|NC_008596.1_prot_YP_886491.1_2068[locus_tag=MSMEG_2133][db_xref=GeneID:4534007][protein=hypotheticalprotein][protein_id=YP_886491.1][location=complement(2208288..2209358)][gbkey=CDS]	lcl|NC_008596.1_prot_YP_886491.1_2068[locus_tag=MSMEG_2133][db_xref=GeneID:4534007][protein=hypotheticalprotein][protein_id=YP_886491.1][location=complement(2208288..2209358)][gbkey=CDS]	1.87	0.00113	0.00331	TRUE
lcl|NC_008596.1_prot_YP_889410.1_4988[locus_tag=MSMEG_5164][db_xref=GeneID:4532065][protein=zinc-bindingalcoholdehydrogenase][protein_id=YP_889410.1][location=5265330..5266328][gbkey=CDS]	lcl|NC_008596.1_prot_YP_889410.1_4988[locus_tag=MSMEG_5164][db_xref=GeneID:4532065][protein=zinc-bindingalcoholdehydrogenase][protein_id=YP_889410.1][location=5265330..5266328][gbkey=CDS]	1.87	1.24e-10	5.13e-09	TRUE
lcl|NC_008596.1_prot_YP_890827.1_6405[locus_tag=MSMEG_6616][db_xref=GeneID:4536457][protein=S-(hydroxymethyl)glutathionedehydrogenase][protein_id=YP_890827.1][location=complement(6668245..6669426)][gbkey=CDS]	lcl|NC_008596.1_prot_YP_890827.1_6405[locus_tag=MSMEG_6616][db_xref=GeneID:4536457][protein=S-(hydroxymethyl)glutathionedehydrogenase][protein_id=YP_890827.1][location=complement(6668245..6669426)][gbkey=CDS]	1.86	0.000873	0.00265	TRUE
lcl|NC_008596.1_prot_YP_889405.1_4983[locus_tag=MSMEG_5159][db_xref=GeneID:4535267][protein=DNA-bindingresponseregulator][protein_id=YP_889405.1][location=5261108..5261893][gbkey=CDS]	lcl|NC_008596.1_prot_YP_889405.1_4983[locus_tag=MSMEG_5159][db_xref=GeneID:4535267][protein=DNA-bindingresponseregulator][protein_id=YP_889405.1][location=5261108..5261893][gbkey=CDS]	1.86	0.00092	0.00277	TRUE
lcl|NC_008596.1_prot_YP_885776.1_1353[locus_tag=MSMEG_1390][db_xref=GeneID:4531390][protein=enoyl-CoAhydratase][protein_id=YP_885776.1][location=1492135..1492899][gbkey=CDS]	lcl|NC_008596.1_prot_YP_885776.1_1353[locus_tag=MSMEG_1390][db_xref=GeneID:4531390][protein=enoyl-CoAhydratase][protein_id=YP_885776.1][location=1492135..1492899][gbkey=CDS]	1.86	0.000154	0.000576	TRUE
lcl|NC_008596.1_prot_YP_886745.1_2323[locus_tag=MSMEG_2405][db_xref=GeneID:4532320][protein=MarRfamilytranscriptionalregulator][protein_id=YP_886745.1][location=complement(2487622..2488116)][gbkey=CDS]	lcl|NC_008596.1_prot_YP_886745.1_2323[locus_tag=MSMEG_2405][db_xref=GeneID:4532320][protein=MarRfamilytranscriptionalregulator][protein_id=YP_886745.1][location=complement(2487622..2488116)][gbkey=CDS]	1.85	0.000296	0.00102	TRUE
lcl|NC_008596.1_prot_YP_890558.1_6136[locus_tag=MSMEG_6341][db_xref=GeneID:4530834][protein=6-phosphogluconatedehydrogenase][protein_id=YP_890558.1][location=complement(6405078..6405956)][gbkey=CDS]	lcl|NC_008596.1_prot_YP_890558.1_6136[locus_tag=MSMEG_6341][db_xref=GeneID:4530834][protein=6-phosphogluconatedehydrogenase][protein_id=YP_890558.1][location=complement(6405078..6405956)][gbkey=CDS]	1.85	4.01e-08	5.31e-07	TRUE
lcl|NC_008596.1_prot_YP_889576.1_5154[locus_tag=MSMEG_5330][db_xref=GeneID:4531995][protein=SISdomain-containingprotein][protein_id=YP_889576.1][location=complement(5415960..5416961)][gbkey=CDS]	lcl|NC_008596.1_prot_YP_889576.1_5154[locus_tag=MSMEG_5330][db_xref=GeneID:4531995][protein=SISdomain-containingprotein][protein_id=YP_889576.1][location=complement(5415960..5416961)][gbkey=CDS]	1.85	1.16e-05	6.01e-05	TRUE
lcl|NC_008596.1_prot_YP_890976.1_6554[locus_tag=MSMEG_6768][db_xref=GeneID:4533715][protein=halogenase][protein_id=YP_890976.1][location=complement(6816577..6818328)][gbkey=CDS]	lcl|NC_008596.1_prot_YP_890976.1_6554[locus_tag=MSMEG_6768][db_xref=GeneID:4533715][protein=halogenase][protein_id=YP_890976.1][location=complement(6816577..6818328)][gbkey=CDS]	1.85	0.0242	0.0496	TRUE
lcl|NC_008596.1_prot_YP_884633.1_210[locus_tag=MSMEG_0218][db_xref=GeneID:4537098][protein=3-demethylubiquinone-93-methyltransferase][protein_id=YP_884633.1][location=244773..245267][gbkey=CDS]	lcl|NC_008596.1_prot_YP_884633.1_210[locus_tag=MSMEG_0218][db_xref=GeneID:4537098][protein=3-demethylubiquinone-93-methyltransferase][protein_id=YP_884633.1][location=244773..245267][gbkey=CDS]	1.84	0.005	0.0124	TRUE
lcl|NC_008596.1_prot_YP_889489.1_5067[locus_tag=MSMEG_5243][db_xref=GeneID:4534307][protein=hypotheticalprotein][protein_id=YP_889489.1][location=complement(5335649..5336092)][gbkey=CDS]	lcl|NC_008596.1_prot_YP_889489.1_5067[locus_tag=MSMEG_5243][db_xref=GeneID:4534307][protein=hypotheticalprotein][protein_id=YP_889489.1][location=complement(5335649..5336092)][gbkey=CDS]	1.84	2.85e-05	0.000132	TRUE
lcl|NC_008596.1_prot_YP_889271.1_4849[locus_tag=MSMEG_5020][db_xref=GeneID:4534555][protein=acetoin(diacetyl)reductase][protein_id=YP_889271.1][location=complement(5116927..5117706)][gbkey=CDS]	lcl|NC_008596.1_prot_YP_889271.1_4849[locus_tag=MSMEG_5020][db_xref=GeneID:4534555][protein=acetoin(diacetyl)reductase][protein_id=YP_889271.1][location=complement(5116927..5117706)][gbkey=CDS]	1.83	0.0124	0.0278	TRUE
lcl|NC_008596.1_prot_YP_887272.1_2850[locus_tag=MSMEG_2953][db_xref=GeneID:4532259][protein=ethyltert-butyletherdegradationEthD][protein_id=YP_887272.1][location=3013795..3014115][gbkey=CDS]	lcl|NC_008596.1_prot_YP_887272.1_2850[locus_tag=MSMEG_2953][db_xref=GeneID:4532259][protein=ethyltert-butyletherdegradationEthD][protein_id=YP_887272.1][location=3013795..3014115][gbkey=CDS]	1.83	3.94e-09	8.48e-08	TRUE
lcl|NC_008596.1_prot_YP_888097.1_3675[locus_tag=MSMEG_3804][db_xref=GeneID:4534604][protein=hypotheticalprotein][protein_id=YP_888097.1][location=3874246..3874500][gbkey=CDS]	lcl|NC_008596.1_prot_YP_888097.1_3675[locus_tag=MSMEG_3804][db_xref=GeneID:4534604][protein=hypotheticalprotein][protein_id=YP_888097.1][location=3874246..3874500][gbkey=CDS]	1.83	0.000215	0.000769	TRUE
lcl|NC_008596.1_prot_YP_889957.1_5535[locus_tag=MSMEG_5724][db_xref=GeneID:4534234][protein=MarRfamilytranscriptionalregulator][protein_id=YP_889957.1][location=5807649..5808116][gbkey=CDS]	lcl|NC_008596.1_prot_YP_889957.1_5535[locus_tag=MSMEG_5724][db_xref=GeneID:4534234][protein=MarRfamilytranscriptionalregulator][protein_id=YP_889957.1][location=5807649..5808116][gbkey=CDS]	1.83	1.89e-06	1.31e-05	TRUE
lcl|NC_008596.1_prot_YP_887077.1_2655[locus_tag=MSMEG_2744][db_xref=GeneID:4537054][protein=thymidylatesynthase][protein_id=YP_887077.1][location=complement(2814822..2815511)][gbkey=CDS]	lcl|NC_008596.1_prot_YP_887077.1_2655[locus_tag=MSMEG_2744][db_xref=GeneID:4537054][protein=thymidylatesynthase][protein_id=YP_887077.1][location=complement(2814822..2815511)][gbkey=CDS]	1.83	4.34e-14	9.85e-12	TRUE
lcl|NC_008596.1_prot_YP_887609.1_3187[locus_tag=MSMEG_3298][db_xref=GeneID:4537343][protein=responseregulatorreceiverdomain-containingprotein][protein_id=YP_887609.1][location=3377556..3378146][gbkey=CDS]	lcl|NC_008596.1_prot_YP_887609.1_3187[locus_tag=MSMEG_3298][db_xref=GeneID:4537343][protein=responseregulatorreceiverdomain-containingprotein][protein_id=YP_887609.1][location=3377556..3378146][gbkey=CDS]	1.81	0.00438	0.0111	TRUE
lcl|NC_008596.1_prot_YP_887724.1_3302[locus_tag=MSMEG_3420][db_xref=GeneID:4531628][protein=gluconate5-dehydrogenase][protein_id=YP_887724.1][location=complement(3491197..3491967)][gbkey=CDS]	lcl|NC_008596.1_prot_YP_887724.1_3302[locus_tag=MSMEG_3420][db_xref=GeneID:4531628][protein=gluconate5-dehydrogenase][protein_id=YP_887724.1][location=complement(3491197..3491967)][gbkey=CDS]	1.8	0.0174	0.0374	TRUE
lcl|NC_008596.1_prot_YP_889720.1_5298[gene=mscL][locus_tag=MSMEG_5482][db_xref=GeneID:4535762][protein=large-conductancemechanosensitivechannel][protein_id=YP_889720.1][location=5564013..5564483][gbkey=CDS]	lcl|NC_008596.1_prot_YP_889720.1_5298[gene=mscL][locus_tag=MSMEG_5482][db_xref=GeneID:4535762][protein=large-conductancemechanosensitivechannel][protein_id=YP_889720.1][location=5564013..5564483][gbkey=CDS]	1.8	2.68e-06	1.76e-05	TRUE
lcl|NC_008596.1_prot_YP_885309.1_886[locus_tag=MSMEG_0906][db_xref=GeneID:4533576][protein=DNA-bindingprotein][protein_id=YP_885309.1][location=complement(991776..993212)][gbkey=CDS]	lcl|NC_008596.1_prot_YP_885309.1_886[locus_tag=MSMEG_0906][db_xref=GeneID:4533576][protein=DNA-bindingprotein][protein_id=YP_885309.1][location=complement(991776..993212)][gbkey=CDS]	1.8	0.0169	0.0365	TRUE
lcl|NC_008596.1_prot_YP_890194.1_5772[locus_tag=MSMEG_5968][db_xref=GeneID:4530900][protein=polysaccharidebiosynthesisprotein][protein_id=YP_890194.1][location=complement(6032735..6034267)][gbkey=CDS]	lcl|NC_008596.1_prot_YP_890194.1_5772[locus_tag=MSMEG_5968][db_xref=GeneID:4530900][protein=polysaccharidebiosynthesisprotein][protein_id=YP_890194.1][location=complement(6032735..6034267)][gbkey=CDS]	1.79	9.67e-06	5.16e-05	TRUE
lcl|NC_008596.1_prot_YP_886786.1_2364[locus_tag=MSMEG_2446][db_xref=GeneID:4536902][protein=hypotheticalprotein][protein_id=YP_886786.1][location=complement(2527780..2528202)][gbkey=CDS]	lcl|NC_008596.1_prot_YP_886786.1_2364[locus_tag=MSMEG_2446][db_xref=GeneID:4536902][protein=hypotheticalprotein][protein_id=YP_886786.1][location=complement(2527780..2528202)][gbkey=CDS]	1.79	4.1e-06	2.48e-05	TRUE
lcl|NC_008596.1_prot_YP_889731.1_5309[locus_tag=MSMEG_5493][db_xref=GeneID:4531251][protein=acetyl-/propionyl-coenzymeAcarboxylasesubunitalpha][protein_id=YP_889731.1][location=5575327..5577273][gbkey=CDS]	lcl|NC_008596.1_prot_YP_889731.1_5309[locus_tag=MSMEG_5493][db_xref=GeneID:4531251][protein=acetyl-/propionyl-coenzymeAcarboxylasesubunitalpha][protein_id=YP_889731.1][location=5575327..5577273][gbkey=CDS]	1.79	0.0189	0.04	TRUE
lcl|NC_008596.1_prot_YP_888779.1_4357[locus_tag=MSMEG_4507][db_xref=GeneID:4537220][protein=hypotheticalprotein][protein_id=YP_888779.1][location=4583484..4583798][gbkey=CDS]	lcl|NC_008596.1_prot_YP_888779.1_4357[locus_tag=MSMEG_4507][db_xref=GeneID:4537220][protein=hypotheticalprotein][protein_id=YP_888779.1][location=4583484..4583798][gbkey=CDS]	1.78	3.48e-05	0.000156	TRUE
lcl|NC_008596.1_prot_YP_890244.1_5822[locus_tag=MSMEG_6020][db_xref=GeneID:4531707][protein=sugarABCtransporterperiplasmicprotein][protein_id=YP_890244.1][location=complement(6084958..6086037)][gbkey=CDS]	lcl|NC_008596.1_prot_YP_890244.1_5822[locus_tag=MSMEG_6020][db_xref=GeneID:4531707][protein=sugarABCtransporterperiplasmicprotein][protein_id=YP_890244.1][location=complement(6084958..6086037)][gbkey=CDS]	1.78	1.55e-10	6e-09	TRUE
lcl|NC_008596.1_prot_YP_888181.1_3759[locus_tag=MSMEG_3891][db_xref=GeneID:4535088][protein=hydrolase][protein_id=YP_888181.1][location=3963990..3964871][gbkey=CDS]	lcl|NC_008596.1_prot_YP_888181.1_3759[locus_tag=MSMEG_3891][db_xref=GeneID:4535088][protein=hydrolase][protein_id=YP_888181.1][location=3963990..3964871][gbkey=CDS]	1.78	0.0117	0.0263	TRUE
lcl|NC_008596.1_prot_YP_885534.1_1111[locus_tag=MSMEG_1140][db_xref=GeneID:4536132][protein=NAD(P)H-dependentglycerol-3-phosphatedehydrogenase][protein_id=YP_885534.1][location=complement(1201699..1202724)][gbkey=CDS]	lcl|NC_008596.1_prot_YP_885534.1_1111[locus_tag=MSMEG_1140][db_xref=GeneID:4536132][protein=NAD(P)H-dependentglycerol-3-phosphatedehydrogenase][protein_id=YP_885534.1][location=complement(1201699..1202724)][gbkey=CDS]	1.78	3.56e-10	1.13e-08	TRUE
lcl|NC_008596.1_prot_YP_887754.1_3332[gene=dehII][locus_tag=MSMEG_3450][db_xref=GeneID:4531620][protein=haloaciddehalogenase][protein_id=YP_887754.1][location=3518377..3519072][gbkey=CDS]	lcl|NC_008596.1_prot_YP_887754.1_3332[gene=dehII][locus_tag=MSMEG_3450][db_xref=GeneID:4531620][protein=haloaciddehalogenase][protein_id=YP_887754.1][location=3518377..3519072][gbkey=CDS]	1.78	1.44e-08	2.26e-07	TRUE
lcl|NC_008596.1_prot_YP_890461.1_6039[locus_tag=MSMEG_6242][db_xref=GeneID:4536493][protein=alcoholdehydrogenase][protein_id=YP_890461.1][location=complement(6307532..6308803)][gbkey=CDS]	lcl|NC_008596.1_prot_YP_890461.1_6039[locus_tag=MSMEG_6242][db_xref=GeneID:4536493][protein=alcoholdehydrogenase][protein_id=YP_890461.1][location=complement(6307532..6308803)][gbkey=CDS]	1.77	1.71e-13	2.65e-11	TRUE
lcl|NC_008596.1_prot_YP_885329.1_906[locus_tag=MSMEG_0926][db_xref=GeneID:4536142][protein=hypotheticalprotein][protein_id=YP_885329.1][location=complement(1007951..1008442)][gbkey=CDS]	lcl|NC_008596.1_prot_YP_885329.1_906[locus_tag=MSMEG_0926][db_xref=GeneID:4536142][protein=hypotheticalprotein][protein_id=YP_885329.1][location=complement(1007951..1008442)][gbkey=CDS]	1.77	0.00166	0.00467	TRUE
lcl|NC_008596.1_prot_YP_889401.1_4979[locus_tag=MSMEG_5155][db_xref=GeneID:4534365][protein=nitroreductase][protein_id=YP_889401.1][location=5258247..5258900][gbkey=CDS]	lcl|NC_008596.1_prot_YP_889401.1_4979[locus_tag=MSMEG_5155][db_xref=GeneID:4534365][protein=nitroreductase][protein_id=YP_889401.1][location=5258247..5258900][gbkey=CDS]	1.77	9.63e-11	4.1e-09	TRUE
lcl|NC_008596.1_prot_YP_888422.1_4000[locus_tag=MSMEG_4142][db_xref=GeneID:4531483][protein=TetRfamilytranscriptionalregulator][protein_id=YP_888422.1][location=complement(4222396..4223022)][gbkey=CDS]	lcl|NC_008596.1_prot_YP_888422.1_4000[locus_tag=MSMEG_4142][db_xref=GeneID:4531483][protein=TetRfamilytranscriptionalregulator][protein_id=YP_888422.1][location=complement(4222396..4223022)][gbkey=CDS]	1.77	0.00838	0.0197	TRUE
lcl|NC_008596.1_prot_YP_888253.1_3831[locus_tag=MSMEG_3964][db_xref=GeneID:4533318][protein=pyruvatedehydrogenase][protein_id=YP_888253.1][location=4033163..4034893][gbkey=CDS]	lcl|NC_008596.1_prot_YP_888253.1_3831[locus_tag=MSMEG_3964][db_xref=GeneID:4533318][protein=pyruvatedehydrogenase][protein_id=YP_888253.1][location=4033163..4034893][gbkey=CDS]	1.76	0.0133	0.0294	TRUE
lcl|NC_008596.1_prot_YP_889465.1_5043[locus_tag=MSMEG_5219][db_xref=GeneID:4536184][protein=riboflavinbiosynthesisproteinRibDdomain-containingprotein][protein_id=YP_889465.1][location=complement(5314122..5314679)][gbkey=CDS]	lcl|NC_008596.1_prot_YP_889465.1_5043[locus_tag=MSMEG_5219][db_xref=GeneID:4536184][protein=riboflavinbiosynthesisproteinRibDdomain-containingprotein][protein_id=YP_889465.1][location=complement(5314122..5314679)][gbkey=CDS]	1.76	0.0683	0.121	FALSE
lcl|NC_008596.1_prot_YP_889418.1_4996[locus_tag=MSMEG_5172][db_xref=GeneID:4534502][protein=hypotheticalprotein][protein_id=YP_889418.1][location=5272831..5273346][gbkey=CDS]	lcl|NC_008596.1_prot_YP_889418.1_4996[locus_tag=MSMEG_5172][db_xref=GeneID:4534502][protein=hypotheticalprotein][protein_id=YP_889418.1][location=5272831..5273346][gbkey=CDS]	1.76	5.53e-06	3.2e-05	TRUE
lcl|NC_008596.1_prot_YP_885090.1_667[locus_tag=MSMEG_0682][db_xref=GeneID:4536747][protein=hypotheticalprotein][protein_id=YP_885090.1][location=765518..766270][gbkey=CDS]	lcl|NC_008596.1_prot_YP_885090.1_667[locus_tag=MSMEG_0682][db_xref=GeneID:4536747][protein=hypotheticalprotein][protein_id=YP_885090.1][location=765518..766270][gbkey=CDS]	1.76	2.1e-11	1.22e-09	TRUE
lcl|NC_008596.1_prot_YP_887723.1_3301[locus_tag=MSMEG_3419][db_xref=GeneID:4534843][protein=hypotheticalprotein][protein_id=YP_887723.1][location=complement(3489877..3490839)][gbkey=CDS]	lcl|NC_008596.1_prot_YP_887723.1_3301[locus_tag=MSMEG_3419][db_xref=GeneID:4534843][protein=hypotheticalprotein][protein_id=YP_887723.1][location=complement(3489877..3490839)][gbkey=CDS]	1.76	0.000434	0.00142	TRUE
lcl|NC_008596.1_prot_YP_889491.1_5069[locus_tag=MSMEG_5245][db_xref=GeneID:4537123][protein=universalstressproteinfamilyprotein][protein_id=YP_889491.1][location=complement(5336810..5337652)][gbkey=CDS]	lcl|NC_008596.1_prot_YP_889491.1_5069[locus_tag=MSMEG_5245][db_xref=GeneID:4537123][protein=universalstressproteinfamilyprotein][protein_id=YP_889491.1][location=complement(5336810..5337652)][gbkey=CDS]	1.76	0.000182	0.000665	TRUE
lcl|NC_008596.1_prot_YP_885384.1_961[locus_tag=MSMEG_0982][db_xref=GeneID:4532078][protein=immunogenicprotein][protein_id=YP_885384.1][location=1053805..1054854][gbkey=CDS]	lcl|NC_008596.1_prot_YP_885384.1_961[locus_tag=MSMEG_0982][db_xref=GeneID:4532078][protein=immunogenicprotein][protein_id=YP_885384.1][location=1053805..1054854][gbkey=CDS]	1.75	1.66e-08	2.55e-07	TRUE
lcl|NC_008596.1_prot_YP_884864.1_441[locus_tag=MSMEG_0451][db_xref=GeneID:4533153][protein=oxidoreductase,FAD-linked][protein_id=YP_884864.1][location=complement(525323..525571)][gbkey=CDS]	lcl|NC_008596.1_prot_YP_884864.1_441[locus_tag=MSMEG_0451][db_xref=GeneID:4533153][protein=oxidoreductase,FAD-linked][protein_id=YP_884864.1][location=complement(525323..525571)][gbkey=CDS]	1.74	0.122	0.197	FALSE
lcl|NC_008596.1_prot_YP_889466.1_5044[locus_tag=MSMEG_5220][db_xref=GeneID:4535299][protein=esterase/lipase/thioesterase][protein_id=YP_889466.1][location=complement(5314772..5315719)][gbkey=CDS]	lcl|NC_008596.1_prot_YP_889466.1_5044[locus_tag=MSMEG_5220][db_xref=GeneID:4535299][protein=esterase/lipase/thioesterase][protein_id=YP_889466.1][location=complement(5314772..5315719)][gbkey=CDS]	1.74	2.71e-05	0.000126	TRUE
lcl|NC_008596.1_prot_YP_889400.1_4978[locus_tag=MSMEG_5154][db_xref=GeneID:4533781][protein=hypotheticalprotein][protein_id=YP_889400.1][location=complement(5258052..5258201)][gbkey=CDS]	lcl|NC_008596.1_prot_YP_889400.1_4978[locus_tag=MSMEG_5154][db_xref=GeneID:4533781][protein=hypotheticalprotein][protein_id=YP_889400.1][location=complement(5258052..5258201)][gbkey=CDS]	1.73	4.81e-06	2.83e-05	TRUE
lcl|NC_008596.1_prot_YP_891055.1_6633[locus_tag=MSMEG_6852][db_xref=GeneID:4532851][protein=carboxylesterase/lipase][protein_id=YP_891055.1][location=6900861..6901784][gbkey=CDS]	lcl|NC_008596.1_prot_YP_891055.1_6633[locus_tag=MSMEG_6852][db_xref=GeneID:4532851][protein=carboxylesterase/lipase][protein_id=YP_891055.1][location=6900861..6901784][gbkey=CDS]	1.73	8.75e-05	0.000348	TRUE
lcl|NC_008596.1_prot_YP_885573.1_1150[gene=hutF][locus_tag=MSMEG_1181][db_xref=GeneID:4533838][protein=N-formimino-L-glutamatedeiminase][protein_id=YP_885573.1][location=1242546..1243877][gbkey=CDS]	lcl|NC_008596.1_prot_YP_885573.1_1150[gene=hutF][locus_tag=MSMEG_1181][db_xref=GeneID:4533838][protein=N-formimino-L-glutamatedeiminase][protein_id=YP_885573.1][location=1242546..1243877][gbkey=CDS]	1.73	0.00339	0.00878	TRUE
lcl|NC_008596.1_prot_YP_885803.1_1380[locus_tag=MSMEG_1420][db_xref=GeneID:4537452][protein=transcriptionalregulatoryprotein][protein_id=YP_885803.1][location=complement(1522270..1522872)][gbkey=CDS]	lcl|NC_008596.1_prot_YP_885803.1_1380[locus_tag=MSMEG_1420][db_xref=GeneID:4537452][protein=transcriptionalregulatoryprotein][protein_id=YP_885803.1][location=complement(1522270..1522872)][gbkey=CDS]	1.72	1.68e-07	1.71e-06	TRUE
lcl|NC_008596.1_prot_YP_885459.1_1036[locus_tag=MSMEG_1063][db_xref=GeneID:4535372][protein=hypotheticalprotein][protein_id=YP_885459.1][location=complement(1130153..1130476)][gbkey=CDS]	lcl|NC_008596.1_prot_YP_885459.1_1036[locus_tag=MSMEG_1063][db_xref=GeneID:4535372][protein=hypotheticalprotein][protein_id=YP_885459.1][location=complement(1130153..1130476)][gbkey=CDS]	1.72	0.000578	0.00184	TRUE
lcl|NC_008596.1_prot_YP_889966.1_5544[locus_tag=MSMEG_5733][db_xref=GeneID:4531201][protein=universalstressproteinfamilyprotein][protein_id=YP_889966.1][location=complement(5816547..5817425)][gbkey=CDS]	lcl|NC_008596.1_prot_YP_889966.1_5544[locus_tag=MSMEG_5733][db_xref=GeneID:4531201][protein=universalstressproteinfamilyprotein][protein_id=YP_889966.1][location=complement(5816547..5817425)][gbkey=CDS]	1.72	8.99e-08	1.05e-06	TRUE
lcl|NC_008596.1_prot_YP_888660.1_4238[locus_tag=MSMEG_4385][db_xref=GeneID:4531874][protein=peptideABCtransporter][protein_id=YP_888660.1][location=4475954..4477612][gbkey=CDS]	lcl|NC_008596.1_prot_YP_888660.1_4238[locus_tag=MSMEG_4385][db_xref=GeneID:4531874][protein=peptideABCtransporter][protein_id=YP_888660.1][location=4475954..4477612][gbkey=CDS]	1.72	0.0642	0.115	FALSE
lcl|NC_008596.1_prot_YP_886470.1_2047[locus_tag=MSMEG_2112][db_xref=GeneID:4531980][protein=hypotheticalprotein][protein_id=YP_886470.1][location=2189268..2189852][gbkey=CDS]	lcl|NC_008596.1_prot_YP_886470.1_2047[locus_tag=MSMEG_2112][db_xref=GeneID:4531980][protein=hypotheticalprotein][protein_id=YP_886470.1][location=2189268..2189852][gbkey=CDS]	1.72	0.0106	0.0243	TRUE
lcl|NC_008596.1_prot_YP_889354.1_4932[locus_tag=MSMEG_5105][db_xref=GeneID:4530830][protein=hypotheticalprotein][protein_id=YP_889354.1][location=complement(5206878..5207339)][gbkey=CDS]	lcl|NC_008596.1_prot_YP_889354.1_4932[locus_tag=MSMEG_5105][db_xref=GeneID:4530830][protein=hypotheticalprotein][protein_id=YP_889354.1][location=complement(5206878..5207339)][gbkey=CDS]	1.71	0.00853	0.0199	TRUE
lcl|NC_008596.1_prot_YP_887909.1_3487[locus_tag=MSMEG_3606][db_xref=GeneID:4531771][protein=transcriptionalregulator][protein_id=YP_887909.1][location=3669958..3670938][gbkey=CDS]	lcl|NC_008596.1_prot_YP_887909.1_3487[locus_tag=MSMEG_3606][db_xref=GeneID:4531771][protein=transcriptionalregulator][protein_id=YP_887909.1][location=3669958..3670938][gbkey=CDS]	1.71	0.0351	0.069	FALSE
lcl|NC_008596.1_prot_YP_885285.1_862[locus_tag=MSMEG_0882][db_xref=GeneID:4536442][protein=hypotheticalprotein][protein_id=YP_885285.1][location=complement(968200..968583)][gbkey=CDS]	lcl|NC_008596.1_prot_YP_885285.1_862[locus_tag=MSMEG_0882][db_xref=GeneID:4536442][protein=hypotheticalprotein][protein_id=YP_885285.1][location=complement(968200..968583)][gbkey=CDS]	1.71	1.14e-08	1.84e-07	TRUE
lcl|NC_008596.1_prot_YP_887125.1_2703[locus_tag=MSMEG_2794][db_xref=GeneID:4534544][protein=GntRfamilytranscriptionalregulator][protein_id=YP_887125.1][location=complement(2859380..2860042)][gbkey=CDS]	lcl|NC_008596.1_prot_YP_887125.1_2703[locus_tag=MSMEG_2794][db_xref=GeneID:4534544][protein=GntRfamilytranscriptionalregulator][protein_id=YP_887125.1][location=complement(2859380..2860042)][gbkey=CDS]	1.7	0.000283	0.00098	TRUE
lcl|NC_008596.1_prot_YP_886932.1_2510[locus_tag=MSMEG_2595][db_xref=GeneID:4532918][protein=gamma-glutamylisopropylamidesynthetase][protein_id=YP_886932.1][location=2677864..2679237][gbkey=CDS]	lcl|NC_008596.1_prot_YP_886932.1_2510[locus_tag=MSMEG_2595][db_xref=GeneID:4532918][protein=gamma-glutamylisopropylamidesynthetase][protein_id=YP_886932.1][location=2677864..2679237][gbkey=CDS]	1.7	2.22e-09	5.18e-08	TRUE
lcl|NC_008596.1_prot_YP_886627.1_2204[gene=hypD][locus_tag=MSMEG_2275][db_xref=GeneID:4531555][protein=hydrogenaseexpression/formationproteinHypD][protein_id=YP_886627.1][location=2356823..2357926][gbkey=CDS]	lcl|NC_008596.1_prot_YP_886627.1_2204[gene=hypD][locus_tag=MSMEG_2275][db_xref=GeneID:4531555][protein=hydrogenaseexpression/formationproteinHypD][protein_id=YP_886627.1][location=2356823..2357926][gbkey=CDS]	1.68	3.43e-07	3.18e-06	TRUE
lcl|NC_008596.1_prot_YP_887722.1_3300[locus_tag=MSMEG_3418][db_xref=GeneID:4534419][protein=hypotheticalprotein][protein_id=YP_887722.1][location=complement(3489356..3489784)][gbkey=CDS]	lcl|NC_008596.1_prot_YP_887722.1_3300[locus_tag=MSMEG_3418][db_xref=GeneID:4534419][protein=hypotheticalprotein][protein_id=YP_887722.1][location=complement(3489356..3489784)][gbkey=CDS]	1.68	2.83e-05	0.000131	TRUE
lcl|NC_008596.1_prot_YP_889422.1_5000[locus_tag=MSMEG_5176][db_xref=GeneID:4536277][protein=methyltransferasetype11][protein_id=YP_889422.1][location=complement(5275385..5276035)][gbkey=CDS]	lcl|NC_008596.1_prot_YP_889422.1_5000[locus_tag=MSMEG_5176][db_xref=GeneID:4536277][protein=methyltransferasetype11][protein_id=YP_889422.1][location=complement(5275385..5276035)][gbkey=CDS]	1.68	6.88e-09	1.29e-07	TRUE
lcl|NC_008596.1_prot_YP_885379.1_956[locus_tag=MSMEG_0977][db_xref=GeneID:4531072][protein=hypotheticalprotein][protein_id=YP_885379.1][location=1049796..1050068][gbkey=CDS]	lcl|NC_008596.1_prot_YP_885379.1_956[locus_tag=MSMEG_0977][db_xref=GeneID:4531072][protein=hypotheticalprotein][protein_id=YP_885379.1][location=1049796..1050068][gbkey=CDS]	1.68	0.011	0.025	TRUE
lcl|NC_008596.1_prot_YP_888360.1_3938[locus_tag=MSMEG_4077][db_xref=GeneID:4532237][protein=enoyl-CoAhydratase][protein_id=YP_888360.1][location=4150741..4151499][gbkey=CDS]	lcl|NC_008596.1_prot_YP_888360.1_3938[locus_tag=MSMEG_4077][db_xref=GeneID:4532237][protein=enoyl-CoAhydratase][protein_id=YP_888360.1][location=4150741..4151499][gbkey=CDS]	1.67	0.0183	0.039	TRUE
lcl|NC_008596.1_prot_YP_889280.1_4858[locus_tag=MSMEG_5030][db_xref=GeneID:4530850][protein=hypotheticalprotein][protein_id=YP_889280.1][location=5125244..5125693][gbkey=CDS]	lcl|NC_008596.1_prot_YP_889280.1_4858[locus_tag=MSMEG_5030][db_xref=GeneID:4530850][protein=hypotheticalprotein][protein_id=YP_889280.1][location=5125244..5125693][gbkey=CDS]	1.66	7.14e-09	1.31e-07	TRUE
lcl|NC_008596.1_prot_YP_889782.1_5360[locus_tag=MSMEG_5545][db_xref=GeneID:4535581][protein=formamidopyrimidine-DNAglycosylase][protein_id=YP_889782.1][location=complement(5634240..5635106)][gbkey=CDS]	lcl|NC_008596.1_prot_YP_889782.1_5360[locus_tag=MSMEG_5545][db_xref=GeneID:4535581][protein=formamidopyrimidine-DNAglycosylase][protein_id=YP_889782.1][location=complement(5634240..5635106)][gbkey=CDS]	1.66	1.45e-12	1.55e-10	TRUE
lcl|NC_008596.1_prot_YP_888497.1_4075[locus_tag=MSMEG_4220][db_xref=GeneID:4532966][protein=hypotheticalprotein][protein_id=YP_888497.1][location=complement(4302079..4302954)][gbkey=CDS]	lcl|NC_008596.1_prot_YP_888497.1_4075[locus_tag=MSMEG_4220][db_xref=GeneID:4532966][protein=hypotheticalprotein][protein_id=YP_888497.1][location=complement(4302079..4302954)][gbkey=CDS]	1.66	0.0605	0.109	FALSE
lcl|NC_008596.1_prot_YP_886271.1_1848[locus_tag=MSMEG_1905][db_xref=GeneID:4530879][protein=acyl-CoAdehydrogenase][protein_id=YP_886271.1][location=complement(1986861..1987976)][gbkey=CDS]	lcl|NC_008596.1_prot_YP_886271.1_1848[locus_tag=MSMEG_1905][db_xref=GeneID:4530879][protein=acyl-CoAdehydrogenase][protein_id=YP_886271.1][location=complement(1986861..1987976)][gbkey=CDS]	1.66	0.00125	0.0036	TRUE
lcl|NC_008596.1_prot_YP_885760.1_1337[locus_tag=MSMEG_1374][db_xref=GeneID:4532217][protein=riboseABCtransporterperiplasmicbindingprotein][protein_id=YP_885760.1][location=1474328..1475374][gbkey=CDS]	lcl|NC_008596.1_prot_YP_885760.1_1337[locus_tag=MSMEG_1374][db_xref=GeneID:4532217][protein=riboseABCtransporterperiplasmicbindingprotein][protein_id=YP_885760.1][location=1474328..1475374][gbkey=CDS]	1.65	3.37e-05	0.000152	TRUE
lcl|NC_008596.1_prot_YP_886084.1_1661[locus_tag=MSMEG_1708][db_xref=GeneID:4531797][protein=riboseoperonrepressor][protein_id=YP_886084.1][location=complement(1802474..1803478)][gbkey=CDS]	lcl|NC_008596.1_prot_YP_886084.1_1661[locus_tag=MSMEG_1708][db_xref=GeneID:4531797][protein=riboseoperonrepressor][protein_id=YP_886084.1][location=complement(1802474..1803478)][gbkey=CDS]	1.65	0.0194	0.041	TRUE
lcl|NC_008596.1_prot_YP_889490.1_5068[locus_tag=MSMEG_5244][db_xref=GeneID:4535692][protein=DevRfamilytranscriptionalregulator][protein_id=YP_889490.1][location=complement(5336164..5336799)][gbkey=CDS]	lcl|NC_008596.1_prot_YP_889490.1_5068[locus_tag=MSMEG_5244][db_xref=GeneID:4535692][protein=DevRfamilytranscriptionalregulator][protein_id=YP_889490.1][location=complement(5336164..5336799)][gbkey=CDS]	1.65	8.68e-11	3.74e-09	TRUE
lcl|NC_008596.1_prot_YP_890873.1_6451[locus_tag=MSMEG_6665][db_xref=GeneID:4533186][protein=integralmembraneprotein][protein_id=YP_890873.1][location=complement(6719637..6719912)][gbkey=CDS]	lcl|NC_008596.1_prot_YP_890873.1_6451[locus_tag=MSMEG_6665][db_xref=GeneID:4533186][protein=integralmembraneprotein][protein_id=YP_890873.1][location=complement(6719637..6719912)][gbkey=CDS]	1.65	0.021	0.044	TRUE
lcl|NC_008596.1_prot_YP_889742.1_5320[locus_tag=MSMEG_5504][db_xref=GeneID:4533845][protein=hypotheticalprotein][protein_id=YP_889742.1][location=5588558..5589319][gbkey=CDS]	lcl|NC_008596.1_prot_YP_889742.1_5320[locus_tag=MSMEG_5504][db_xref=GeneID:4533845][protein=hypotheticalprotein][protein_id=YP_889742.1][location=5588558..5589319][gbkey=CDS]	1.65	0.0362	0.0709	FALSE
lcl|NC_008596.1_prot_YP_890871.1_6449[locus_tag=MSMEG_6663][db_xref=GeneID:4535701][protein=C5-O-methyltransferase][protein_id=YP_890871.1][location=complement(6717845..6718588)][gbkey=CDS]	lcl|NC_008596.1_prot_YP_890871.1_6449[locus_tag=MSMEG_6663][db_xref=GeneID:4535701][protein=C5-O-methyltransferase][protein_id=YP_890871.1][location=complement(6717845..6718588)][gbkey=CDS]	1.64	4.59e-07	4.02e-06	TRUE
lcl|NC_008596.1_prot_YP_890415.1_5993[locus_tag=MSMEG_6194][db_xref=GeneID:4535450][protein=beta-lactamaserelatedprotein][protein_id=YP_890415.1][location=complement(6261214..6262032)][gbkey=CDS]	lcl|NC_008596.1_prot_YP_890415.1_5993[locus_tag=MSMEG_6194][db_xref=GeneID:4535450][protein=beta-lactamaserelatedprotein][protein_id=YP_890415.1][location=complement(6261214..6262032)][gbkey=CDS]	1.64	0.000726	0.00226	TRUE
lcl|NC_008596.1_prot_YP_885930.1_1507[locus_tag=MSMEG_1548][db_xref=GeneID:4533068][protein=propanediolutilization:dehydratase,mediumsubunit][protein_id=YP_885930.1][location=1638427..1639029][gbkey=CDS]	lcl|NC_008596.1_prot_YP_885930.1_1507[locus_tag=MSMEG_1548][db_xref=GeneID:4533068][protein=propanediolutilization:dehydratase,mediumsubunit][protein_id=YP_885930.1][location=1638427..1639029][gbkey=CDS]	1.63	2.33e-07	2.29e-06	TRUE
lcl|NC_008596.1_prot_YP_884964.1_541[locus_tag=MSMEG_0553][db_xref=GeneID:4532081][protein=sugarABCtransportersubstrate-bindingprotein][protein_id=YP_884964.1][location=629922..631274][gbkey=CDS]	lcl|NC_008596.1_prot_YP_884964.1_541[locus_tag=MSMEG_0553][db_xref=GeneID:4532081][protein=sugarABCtransportersubstrate-bindingprotein][protein_id=YP_884964.1][location=629922..631274][gbkey=CDS]	1.63	0.0705	0.124	FALSE
lcl|NC_008596.1_prot_YP_889969.1_5547[locus_tag=MSMEG_5736][db_xref=GeneID:4532178][protein=cyclase/dehydrase][protein_id=YP_889969.1][location=complement(5820278..5820718)][gbkey=CDS]	lcl|NC_008596.1_prot_YP_889969.1_5547[locus_tag=MSMEG_5736][db_xref=GeneID:4532178][protein=cyclase/dehydrase][protein_id=YP_889969.1][location=complement(5820278..5820718)][gbkey=CDS]	1.63	1.12e-07	1.22e-06	TRUE
lcl|NC_008596.1_prot_YP_890239.1_5817[locus_tag=MSMEG_6015][db_xref=GeneID:4535406][protein=acyl-CoAdehydrogenase][protein_id=YP_890239.1][location=6079763..6080719][gbkey=CDS]	lcl|NC_008596.1_prot_YP_890239.1_5817[locus_tag=MSMEG_6015][db_xref=GeneID:4535406][protein=acyl-CoAdehydrogenase][protein_id=YP_890239.1][location=6079763..6080719][gbkey=CDS]	1.63	0.0511	0.0946	FALSE
lcl|NC_008596.1_prot_YP_885928.1_1505[locus_tag=MSMEG_1546][db_xref=GeneID:4537095][protein=coenzymeB12-dependentglyceroldehydrogenasesmallsubunit][protein_id=YP_885928.1][location=1636280..1636708][gbkey=CDS]	lcl|NC_008596.1_prot_YP_885928.1_1505[locus_tag=MSMEG_1546][db_xref=GeneID:4537095][protein=coenzymeB12-dependentglyceroldehydrogenasesmallsubunit][protein_id=YP_885928.1][location=1636280..1636708][gbkey=CDS]	1.62	0.0206	0.0432	TRUE
lcl|NC_008596.1_prot_YP_884658.1_235[locus_tag=MSMEG_0243][db_xref=GeneID:4535563][protein=hypotheticalprotein][protein_id=YP_884658.1][location=274044..274394][gbkey=CDS]	lcl|NC_008596.1_prot_YP_884658.1_235[locus_tag=MSMEG_0243][db_xref=GeneID:4535563][protein=hypotheticalprotein][protein_id=YP_884658.1][location=274044..274394][gbkey=CDS]	1.62	8.62e-07	6.76e-06	TRUE
lcl|NC_008596.1_prot_YP_884798.1_375[locus_tag=MSMEG_0385][db_xref=GeneID:4537068][protein=glycosyltransferasefamilyprotein][protein_id=YP_884798.1][location=433614..434870][gbkey=CDS]	lcl|NC_008596.1_prot_YP_884798.1_375[locus_tag=MSMEG_0385][db_xref=GeneID:4537068][protein=glycosyltransferasefamilyprotein][protein_id=YP_884798.1][location=433614..434870][gbkey=CDS]	1.62	0.0238	0.049	TRUE
lcl|NC_008596.1_prot_YP_890458.1_6036[locus_tag=MSMEG_6239][db_xref=GeneID:4535294][protein=1,3-propanedioldehydrogenase][protein_id=YP_890458.1][location=complement(6303617..6304816)][gbkey=CDS]	lcl|NC_008596.1_prot_YP_890458.1_6036[locus_tag=MSMEG_6239][db_xref=GeneID:4535294][protein=1,3-propanedioldehydrogenase][protein_id=YP_890458.1][location=complement(6303617..6304816)][gbkey=CDS]	1.61	3.74e-05	0.000166	TRUE
lcl|NC_008596.1_prot_YP_885232.1_809[locus_tag=MSMEG_0828][db_xref=GeneID:4537086][protein=immunogenicproteinMPT63][protein_id=YP_885232.1][location=complement(915135..916205)][gbkey=CDS]	lcl|NC_008596.1_prot_YP_885232.1_809[locus_tag=MSMEG_0828][db_xref=GeneID:4537086][protein=immunogenicproteinMPT63][protein_id=YP_885232.1][location=complement(915135..916205)][gbkey=CDS]	1.61	4.45e-08	5.69e-07	TRUE
lcl|NC_008596.1_prot_YP_885243.1_820[locus_tag=MSMEG_0839][db_xref=GeneID:4534551][protein=ATP-dependentproteaseLa][protein_id=YP_885243.1][location=924025..924651][gbkey=CDS]	lcl|NC_008596.1_prot_YP_885243.1_820[locus_tag=MSMEG_0839][db_xref=GeneID:4534551][protein=ATP-dependentproteaseLa][protein_id=YP_885243.1][location=924025..924651][gbkey=CDS]	1.61	1.99e-08	2.95e-07	TRUE
lcl|NC_008596.1_prot_YP_885369.1_946[locus_tag=MSMEG_0967][db_xref=GeneID:4535664][protein=hypotheticalprotein][protein_id=YP_885369.1][location=complement(1040090..1040470)][gbkey=CDS]	lcl|NC_008596.1_prot_YP_885369.1_946[locus_tag=MSMEG_0967][db_xref=GeneID:4535664][protein=hypotheticalprotein][protein_id=YP_885369.1][location=complement(1040090..1040470)][gbkey=CDS]	1.61	1.04e-09	2.83e-08	TRUE
lcl|NC_008596.1_prot_YP_885507.1_1084[locus_tag=MSMEG_1112][db_xref=GeneID:4535508][protein=aconitatehydratase][protein_id=YP_885507.1][location=complement(1176487..1178451)][gbkey=CDS]	lcl|NC_008596.1_prot_YP_885507.1_1084[locus_tag=MSMEG_1112][db_xref=GeneID:4535508][protein=aconitatehydratase][protein_id=YP_885507.1][location=complement(1176487..1178451)][gbkey=CDS]	1.61	0.0134	0.0297	TRUE
lcl|NC_008596.1_prot_YP_885872.1_1449[locus_tag=MSMEG_1490][db_xref=GeneID:4534445][protein=3-oxoacyl-ACPsynthase][protein_id=YP_885872.1][location=1582078..1583100][gbkey=CDS]	lcl|NC_008596.1_prot_YP_885872.1_1449[locus_tag=MSMEG_1490][db_xref=GeneID:4534445][protein=3-oxoacyl-ACPsynthase][protein_id=YP_885872.1][location=1582078..1583100][gbkey=CDS]	1.61	0.0537	0.0985	FALSE
lcl|NC_008596.1_prot_YP_889395.1_4973[gene=phhB][locus_tag=MSMEG_5150][db_xref=GeneID:4531636][protein=4a-hydroxytetrahydrobiopterindehydratase][protein_id=YP_889395.1][location=5254729..5255013][gbkey=CDS]	lcl|NC_008596.1_prot_YP_889395.1_4973[gene=phhB][locus_tag=MSMEG_5150][db_xref=GeneID:4531636][protein=4a-hydroxytetrahydrobiopterindehydratase][protein_id=YP_889395.1][location=5254729..5255013][gbkey=CDS]	1.6	5.03e-06	2.95e-05	TRUE
lcl|NC_008596.1_prot_YP_889321.1_4899[locus_tag=MSMEG_5071][db_xref=GeneID:4532491][protein=hypotheticalprotein][protein_id=YP_889321.1][location=complement(5171803..5172201)][gbkey=CDS]	lcl|NC_008596.1_prot_YP_889321.1_4899[locus_tag=MSMEG_5071][db_xref=GeneID:4532491][protein=hypotheticalprotein][protein_id=YP_889321.1][location=complement(5171803..5172201)][gbkey=CDS]	1.6	0.00984	0.0227	TRUE
lcl|NC_008596.1_prot_YP_887496.1_3074[locus_tag=MSMEG_3181][db_xref=GeneID:4530848][protein=hypotheticalprotein][protein_id=YP_887496.1][location=3257504..3257905][gbkey=CDS]	lcl|NC_008596.1_prot_YP_887496.1_3074[locus_tag=MSMEG_3181][db_xref=GeneID:4530848][protein=hypotheticalprotein][protein_id=YP_887496.1][location=3257504..3257905][gbkey=CDS]	1.6	0.0119	0.0268	TRUE
lcl|NC_008596.1_prot_YP_888007.1_3585[gene=aceA][locus_tag=MSMEG_3706][db_xref=GeneID:4533494][protein=isocitratelyase][protein_id=YP_888007.1][location=3770113..3772422][gbkey=CDS]	lcl|NC_008596.1_prot_YP_888007.1_3585[gene=aceA][locus_tag=MSMEG_3706][db_xref=GeneID:4533494][protein=isocitratelyase][protein_id=YP_888007.1][location=3770113..3772422][gbkey=CDS]	1.6	7.47e-09	1.35e-07	TRUE
lcl|NC_008596.1_prot_YP_887949.1_3527[locus_tag=MSMEG_3646][db_xref=GeneID:4533498][protein=MerRfamilytranscriptionalregulator][protein_id=YP_887949.1][location=complement(3712479..3713243)][gbkey=CDS]	lcl|NC_008596.1_prot_YP_887949.1_3527[locus_tag=MSMEG_3646][db_xref=GeneID:4533498][protein=MerRfamilytranscriptionalregulator][protein_id=YP_887949.1][location=complement(3712479..3713243)][gbkey=CDS]	1.59	0.00125	0.0036	TRUE
lcl|NC_008596.1_prot_YP_889487.1_5065[locus_tag=MSMEG_5241][db_xref=GeneID:4535585][protein=GAFfamilyprotein][protein_id=YP_889487.1][location=complement(5332463..5334178)][gbkey=CDS]	lcl|NC_008596.1_prot_YP_889487.1_5065[locus_tag=MSMEG_5241][db_xref=GeneID:4535585][protein=GAFfamilyprotein][protein_id=YP_889487.1][location=complement(5332463..5334178)][gbkey=CDS]	1.59	1.3e-06	9.65e-06	TRUE
lcl|NC_008596.1_prot_YP_889769.1_5347[locus_tag=MSMEG_5532][db_xref=GeneID:4532200][protein=FADdependentoxidoreductase][protein_id=YP_889769.1][location=5620808..5622400][gbkey=CDS]	lcl|NC_008596.1_prot_YP_889769.1_5347[locus_tag=MSMEG_5532][db_xref=GeneID:4532200][protein=FADdependentoxidoreductase][protein_id=YP_889769.1][location=5620808..5622400][gbkey=CDS]	1.59	0.0276	0.0558	FALSE
lcl|NC_008596.1_prot_YP_890319.1_5897[locus_tag=MSMEG_6098][db_xref=GeneID:4533427][protein=chalcone/stilbenesynthase][protein_id=YP_890319.1][location=complement(6160864..6161811)][gbkey=CDS]	lcl|NC_008596.1_prot_YP_890319.1_5897[locus_tag=MSMEG_6098][db_xref=GeneID:4533427][protein=chalcone/stilbenesynthase][protein_id=YP_890319.1][location=complement(6160864..6161811)][gbkey=CDS]	1.59	2.4e-07	2.35e-06	TRUE
lcl|NC_008596.1_prot_YP_885588.1_1165[locus_tag=MSMEG_1196][db_xref=GeneID:4534002][protein=SNF2domain-containingprotein][protein_id=YP_885588.1][location=complement(1263197..1265188)][gbkey=CDS]	lcl|NC_008596.1_prot_YP_885588.1_1165[locus_tag=MSMEG_1196][db_xref=GeneID:4534002][protein=SNF2domain-containingprotein][protein_id=YP_885588.1][location=complement(1263197..1265188)][gbkey=CDS]	1.58	4.48e-05	0.000194	TRUE
lcl|NC_008596.1_prot_YP_885386.1_963[locus_tag=MSMEG_0983][db_xref=GeneID:4532705][protein=two-componentsystemresponseregulator][protein_id=YP_885386.1][location=complement(1056913..1057566)][gbkey=CDS]	lcl|NC_008596.1_prot_YP_885386.1_963[locus_tag=MSMEG_0983][db_xref=GeneID:4532705][protein=two-componentsystemresponseregulator][protein_id=YP_885386.1][location=complement(1056913..1057566)][gbkey=CDS]	1.58	5.18e-10	1.55e-08	TRUE
lcl|NC_008596.1_prot_YP_886143.1_1720[locus_tag=MSMEG_1771][db_xref=GeneID:4535951][protein=methylase][protein_id=YP_886143.1][location=1859306..1859974][gbkey=CDS]	lcl|NC_008596.1_prot_YP_886143.1_1720[locus_tag=MSMEG_1771][db_xref=GeneID:4535951][protein=methylase][protein_id=YP_886143.1][location=1859306..1859974][gbkey=CDS]	1.58	0.0562	0.102	FALSE
lcl|NC_008596.1_prot_YP_885585.1_1162[locus_tag=MSMEG_1193][db_xref=GeneID:4534606][protein=TROVEdomain-containingprotein][protein_id=YP_885585.1][location=1259580..1261274][gbkey=CDS]	lcl|NC_008596.1_prot_YP_885585.1_1162[locus_tag=MSMEG_1193][db_xref=GeneID:4534606][protein=TROVEdomain-containingprotein][protein_id=YP_885585.1][location=1259580..1261274][gbkey=CDS]	1.58	0.0185	0.0394	TRUE
lcl|NC_008596.1_prot_YP_887621.1_3199[locus_tag=MSMEG_3312][db_xref=GeneID:4532569][protein=hemerythrinHHEcationbindingdomain-containingprotein][protein_id=YP_887621.1][location=3391207..3391764][gbkey=CDS]	lcl|NC_008596.1_prot_YP_887621.1_3199[locus_tag=MSMEG_3312][db_xref=GeneID:4532569][protein=hemerythrinHHEcationbindingdomain-containingprotein][protein_id=YP_887621.1][location=3391207..3391764][gbkey=CDS]	1.58	0.0146	0.032	TRUE
lcl|NC_008596.1_prot_YP_889483.1_5061[locus_tag=MSMEG_5236][db_xref=GeneID:4537184][protein=dienelactonehydrolase][protein_id=YP_889483.1][location=complement(5328456..5329280)][gbkey=CDS]	lcl|NC_008596.1_prot_YP_889483.1_5061[locus_tag=MSMEG_5236][db_xref=GeneID:4537184][protein=dienelactonehydrolase][protein_id=YP_889483.1][location=complement(5328456..5329280)][gbkey=CDS]	1.58	0.0171	0.0368	TRUE
lcl|NC_008596.1_prot_YP_884897.1_474[locus_tag=MSMEG_0484][db_xref=GeneID:4536497][protein=formamidase][protein_id=YP_884897.1][location=complement(563191..564300)][gbkey=CDS]	lcl|NC_008596.1_prot_YP_884897.1_474[locus_tag=MSMEG_0484][db_xref=GeneID:4536497][protein=formamidase][protein_id=YP_884897.1][location=complement(563191..564300)][gbkey=CDS]	1.57	6.77e-07	5.51e-06	TRUE
lcl|NC_008596.1_prot_YP_890416.1_5994[locus_tag=MSMEG_6196][db_xref=GeneID:4537683][protein=gabapermease][protein_id=YP_890416.1][location=complement(6262025..6263446)][gbkey=CDS]	lcl|NC_008596.1_prot_YP_890416.1_5994[locus_tag=MSMEG_6196][db_xref=GeneID:4537683][protein=gabapermease][protein_id=YP_890416.1][location=complement(6262025..6263446)][gbkey=CDS]	1.57	0.00582	0.0142	TRUE
lcl|NC_008596.1_prot_YP_885118.1_695[gene=dnaJ][locus_tag=MSMEG_0711][db_xref=GeneID:4534931][protein=molecularchaperoneDnaJ][protein_id=YP_885118.1][location=799323..800495][gbkey=CDS]	lcl|NC_008596.1_prot_YP_885118.1_695[gene=dnaJ][locus_tag=MSMEG_0711][db_xref=GeneID:4534931][protein=molecularchaperoneDnaJ][protein_id=YP_885118.1][location=799323..800495][gbkey=CDS]	1.56	5.05e-10	1.52e-08	TRUE
lcl|NC_008596.1_prot_YP_889309.1_4887[locus_tag=MSMEG_5059][db_xref=GeneID:4531623][protein=ABCtransporterpermease][protein_id=YP_889309.1][location=complement(5160112..5160948)][gbkey=CDS]	lcl|NC_008596.1_prot_YP_889309.1_4887[locus_tag=MSMEG_5059][db_xref=GeneID:4531623][protein=ABCtransporterpermease][protein_id=YP_889309.1][location=complement(5160112..5160948)][gbkey=CDS]	1.56	0.0198	0.0417	TRUE
lcl|NC_008596.1_prot_YP_887885.1_3463[gene=lon][locus_tag=MSMEG_3582][db_xref=GeneID:4531404][protein=ATP-dependentproteaseLa][protein_id=YP_887885.1][location=3643729..3646068][gbkey=CDS]	lcl|NC_008596.1_prot_YP_887885.1_3463[gene=lon][locus_tag=MSMEG_3582][db_xref=GeneID:4531404][protein=ATP-dependentproteaseLa][protein_id=YP_887885.1][location=3643729..3646068][gbkey=CDS]	1.56	0.246	0.355	FALSE
lcl|NC_008596.1_prot_YP_890243.1_5821[locus_tag=MSMEG_6019][db_xref=GeneID:4534270][protein=sugarABCtransporterATPase][protein_id=YP_890243.1][location=complement(6084175..6084954)][gbkey=CDS]	lcl|NC_008596.1_prot_YP_890243.1_5821[locus_tag=MSMEG_6019][db_xref=GeneID:4534270][protein=sugarABCtransporterATPase][protein_id=YP_890243.1][location=complement(6084175..6084954)][gbkey=CDS]	1.55	0.0585	0.106	FALSE
lcl|NC_008596.1_prot_YP_886481.1_2058[gene=dhaK][locus_tag=MSMEG_2123][db_xref=GeneID:4533179][protein=dihydroxyacetonekinasesubunitDhaK][protein_id=YP_886481.1][location=complement(2200833..2201831)][gbkey=CDS]	lcl|NC_008596.1_prot_YP_886481.1_2058[gene=dhaK][locus_tag=MSMEG_2123][db_xref=GeneID:4533179][protein=dihydroxyacetonekinasesubunitDhaK][protein_id=YP_886481.1][location=complement(2200833..2201831)][gbkey=CDS]	1.55	5.26e-12	4.37e-10	TRUE
lcl|NC_008596.1_prot_YP_885834.1_1411[locus_tag=MSMEG_1452][db_xref=GeneID:4532337][protein=sulfatase-modifyingfactor1][protein_id=YP_885834.1][location=1548624..1549514][gbkey=CDS]	lcl|NC_008596.1_prot_YP_885834.1_1411[locus_tag=MSMEG_1452][db_xref=GeneID:4532337][protein=sulfatase-modifyingfactor1][protein_id=YP_885834.1][location=1548624..1549514][gbkey=CDS]	1.55	0.0142	0.0311	TRUE
lcl|NC_008596.1_prot_YP_890304.1_5882[locus_tag=MSMEG_6082][db_xref=GeneID:4532691][protein=carbonicanhydrase][protein_id=YP_890304.1][location=complement(6145828..6146448)][gbkey=CDS]	lcl|NC_008596.1_prot_YP_890304.1_5882[locus_tag=MSMEG_6082][db_xref=GeneID:4532691][protein=carbonicanhydrase][protein_id=YP_890304.1][location=complement(6145828..6146448)][gbkey=CDS]	1.55	2.02e-10	7.47e-09	TRUE
lcl|NC_008596.1_prot_YP_887505.1_3083[locus_tag=MSMEG_3191][db_xref=GeneID:4536338][protein=hypotheticalprotein][protein_id=YP_887505.1][location=3271486..3271995][gbkey=CDS]	lcl|NC_008596.1_prot_YP_887505.1_3083[locus_tag=MSMEG_3191][db_xref=GeneID:4536338][protein=hypotheticalprotein][protein_id=YP_887505.1][location=3271486..3271995][gbkey=CDS]	1.55	4.86e-08	6.09e-07	TRUE
lcl|NC_008596.1_prot_YP_887122.1_2700[locus_tag=MSMEG_2791][db_xref=GeneID:4535425][protein=pyridoxamine5-phosphateoxidase][protein_id=YP_887122.1][location=complement(2856675..2857100)][gbkey=CDS] lcl|NC_008596.1_prot_YP_887122.1_2700[locus_tag=MSMEG_2791][db_xref=GeneID:4535425][protein=pyridoxamine5-phosphateoxidase][protein_id=YP_887122.1][location=complement(2856675..2857100)][gbkey=CDS]	lcl|NC_008596.1_prot_YP_887122.1_2700[locus_tag=MSMEG_2791][db_xref=GeneID:4535425][protein=pyridoxamine5-phosphateoxidase][protein_id=YP_887122.1][location=complement(2856675..2857100)][gbkey=CDS] lcl|NC_008596.1_prot_YP_887122.1_2700[locus_tag=MSMEG_2791][db_xref=GeneID:4535425][protein=pyridoxamine5-phosphateoxidase][protein_id=YP_887122.1][location=complement(2856675..2857100)][gbkey=CDS]	1.54	0.688	0.781	FALSE
lcl|NC_008596.1_prot_YP_885684.1_1261[locus_tag=MSMEG_1294][db_xref=GeneID:4534289][protein=OHCUdecarboxylase][protein_id=YP_885684.1][location=1387942..1388448][gbkey=CDS]	lcl|NC_008596.1_prot_YP_885684.1_1261[locus_tag=MSMEG_1294][db_xref=GeneID:4534289][protein=OHCUdecarboxylase][protein_id=YP_885684.1][location=1387942..1388448][gbkey=CDS]	1.54	0.013	0.029	TRUE
lcl|NC_008596.1_prot_YP_885000.1_577[gene=rhaI][locus_tag=MSMEG_0589][db_xref=GeneID:4531985][protein=L-rhamnoseisomerase][protein_id=YP_885000.1][location=664918..666081][gbkey=CDS]	lcl|NC_008596.1_prot_YP_885000.1_577[gene=rhaI][locus_tag=MSMEG_0589][db_xref=GeneID:4531985][protein=L-rhamnoseisomerase][protein_id=YP_885000.1][location=664918..666081][gbkey=CDS]	1.54	0.0323	0.064	FALSE
lcl|NC_008596.1_prot_YP_889642.1_5220[locus_tag=MSMEG_5401][db_xref=GeneID:4531740][protein=hypotheticalprotein][protein_id=YP_889642.1][location=complement(5481135..5481614)][gbkey=CDS]	lcl|NC_008596.1_prot_YP_889642.1_5220[locus_tag=MSMEG_5401][db_xref=GeneID:4531740][protein=hypotheticalprotein][protein_id=YP_889642.1][location=complement(5481135..5481614)][gbkey=CDS]	1.54	2.17e-06	1.46e-05	TRUE
lcl|NC_008596.1_prot_YP_887115.1_2693[gene=msrB][locus_tag=MSMEG_2784][db_xref=GeneID:4532973][protein=methionine-R-sulfoxidereductase][protein_id=YP_887115.1][location=complement(2850324..2850737)][gbkey=CDS]	lcl|NC_008596.1_prot_YP_887115.1_2693[gene=msrB][locus_tag=MSMEG_2784][db_xref=GeneID:4532973][protein=methionine-R-sulfoxidereductase][protein_id=YP_887115.1][location=complement(2850324..2850737)][gbkey=CDS]	1.54	1.51e-12	1.56e-10	TRUE
lcl|NC_008596.1_prot_YP_889283.1_4861[locus_tag=MSMEG_5032][db_xref=GeneID:4537189][protein=transcriptionalregulator][protein_id=YP_889283.1][location=complement(5128678..5129328)][gbkey=CDS]	lcl|NC_008596.1_prot_YP_889283.1_4861[locus_tag=MSMEG_5032][db_xref=GeneID:4537189][protein=transcriptionalregulator][protein_id=YP_889283.1][location=complement(5128678..5129328)][gbkey=CDS]	1.54	0.00902	0.021	TRUE
lcl|NC_008596.1_prot_YP_887763.1_3341[locus_tag=MSMEG_3459][db_xref=GeneID:4534125][protein=hypotheticalprotein][protein_id=YP_887763.1][location=complement(3524499..3526022)][gbkey=CDS]	lcl|NC_008596.1_prot_YP_887763.1_3341[locus_tag=MSMEG_3459][db_xref=GeneID:4534125][protein=hypotheticalprotein][protein_id=YP_887763.1][location=complement(3524499..3526022)][gbkey=CDS]	1.53	0.0391	0.0754	FALSE
lcl|NC_008596.1_prot_YP_888974.1_4552[locus_tag=MSMEG_4714][db_xref=GeneID:4536554][protein=MoaCdomain-containingprotein][protein_id=YP_888974.1][location=complement(4804593..4805081)][gbkey=CDS]	lcl|NC_008596.1_prot_YP_888974.1_4552[locus_tag=MSMEG_4714][db_xref=GeneID:4536554][protein=MoaCdomain-containingprotein][protein_id=YP_888974.1][location=complement(4804593..4805081)][gbkey=CDS]	1.53	0.089	0.151	FALSE
lcl|NC_008596.1_prot_YP_887945.1_3523[gene=gcvP][locus_tag=MSMEG_3642][db_xref=GeneID:4537548][protein=glycinedehydrogenase][protein_id=YP_887945.1][location=complement(3707851..3710691)][gbkey=CDS]	lcl|NC_008596.1_prot_YP_887945.1_3523[gene=gcvP][locus_tag=MSMEG_3642][db_xref=GeneID:4537548][protein=glycinedehydrogenase][protein_id=YP_887945.1][location=complement(3707851..3710691)][gbkey=CDS]	1.52	1.07e-11	8.07e-10	TRUE
lcl|NC_008596.1_prot_YP_886423.1_2000[gene=nuoB][locus_tag=MSMEG_2062][db_xref=GeneID:4535452][protein=NADHdehydrogenasesubunitB][protein_id=YP_886423.1][location=complement(2142269..2142823)][gbkey=CDS]	lcl|NC_008596.1_prot_YP_886423.1_2000[gene=nuoB][locus_tag=MSMEG_2062][db_xref=GeneID:4535452][protein=NADHdehydrogenasesubunitB][protein_id=YP_886423.1][location=complement(2142269..2142823)][gbkey=CDS]	1.52	0.0246	0.0504	FALSE
lcl|NC_008596.1_prot_YP_884775.1_352[locus_tag=MSMEG_0362][db_xref=GeneID:4533547][protein=amidohydrolase][protein_id=YP_884775.1][location=complement(402623..403786)][gbkey=CDS]	lcl|NC_008596.1_prot_YP_884775.1_352[locus_tag=MSMEG_0362][db_xref=GeneID:4533547][protein=amidohydrolase][protein_id=YP_884775.1][location=complement(402623..403786)][gbkey=CDS]	1.52	0.00167	0.00468	TRUE
lcl|NC_008596.1_prot_YP_885877.1_1454[locus_tag=MSMEG_1495][db_xref=GeneID:4531442][protein=HAD-superfamilyhydrolase][protein_id=YP_885877.1][location=1586745..1587569][gbkey=CDS]	lcl|NC_008596.1_prot_YP_885877.1_1454[locus_tag=MSMEG_1495][db_xref=GeneID:4531442][protein=HAD-superfamilyhydrolase][protein_id=YP_885877.1][location=1586745..1587569][gbkey=CDS]	1.51	0.0558	0.102	FALSE
lcl|NC_008596.1_prot_YP_887260.1_2838[locus_tag=MSMEG_2941][db_xref=GeneID:4534412][protein=NADdependentepimerase/dehydratase][protein_id=YP_887260.1][location=complement(3003003..3003653)][gbkey=CDS]	lcl|NC_008596.1_prot_YP_887260.1_2838[locus_tag=MSMEG_2941][db_xref=GeneID:4534412][protein=NADdependentepimerase/dehydratase][protein_id=YP_887260.1][location=complement(3003003..3003653)][gbkey=CDS]	1.51	2.48e-11	1.37e-09	TRUE
lcl|NC_008596.1_prot_YP_890680.1_6258[locus_tag=MSMEG_6467][db_xref=GeneID:4537312][protein=starvation-inducedDNAprotectingprotein][protein_id=YP_890680.1][location=complement(6532853..6533404)][gbkey=CDS]	lcl|NC_008596.1_prot_YP_890680.1_6258[locus_tag=MSMEG_6467][db_xref=GeneID:4537312][protein=starvation-inducedDNAprotectingprotein][protein_id=YP_890680.1][location=complement(6532853..6533404)][gbkey=CDS]	1.5	0.00688	0.0165	TRUE
lcl|NC_008596.1_prot_YP_885596.1_1173[locus_tag=MSMEG_1203][db_xref=GeneID:4536332][protein=methoxymycolicacidsynthase1][protein_id=YP_885596.1][location=complement(1273412..1274296)][gbkey=CDS]	lcl|NC_008596.1_prot_YP_885596.1_1173[locus_tag=MSMEG_1203][db_xref=GeneID:4536332][protein=methoxymycolicacidsynthase1][protein_id=YP_885596.1][location=complement(1273412..1274296)][gbkey=CDS]	1.5	0.0239	0.0493	TRUE
lcl|NC_008596.1_prot_YP_886480.1_2057[locus_tag=MSMEG_2122][db_xref=GeneID:4536932][protein=dihydroxyacetonekinasesubunitDhaL][protein_id=YP_886480.1][location=complement(2200199..2200831)][gbkey=CDS]	lcl|NC_008596.1_prot_YP_886480.1_2057[locus_tag=MSMEG_2122][db_xref=GeneID:4536932][protein=dihydroxyacetonekinasesubunitDhaL][protein_id=YP_886480.1][location=complement(2200199..2200831)][gbkey=CDS]	1.5	2.12e-11	1.22e-09	TRUE
lcl|NC_008596.1_prot_YP_887142.1_2720[locus_tag=MSMEG_2811][db_xref=GeneID:4537530][protein=hydridetransferase1][protein_id=YP_887142.1][location=complement(2873675..2874541)][gbkey=CDS]	lcl|NC_008596.1_prot_YP_887142.1_2720[locus_tag=MSMEG_2811][db_xref=GeneID:4537530][protein=hydridetransferase1][protein_id=YP_887142.1][location=complement(2873675..2874541)][gbkey=CDS]	1.5	0.0399	0.0766	FALSE
lcl|NC_008596.1_prot_YP_888200.1_3778[locus_tag=MSMEG_3909][db_xref=GeneID:4534764][protein=hypotheticalprotein][protein_id=YP_888200.1][location=complement(3980700..3981236)][gbkey=CDS]	lcl|NC_008596.1_prot_YP_888200.1_3778[locus_tag=MSMEG_3909][db_xref=GeneID:4534764][protein=hypotheticalprotein][protein_id=YP_888200.1][location=complement(3980700..3981236)][gbkey=CDS]	1.5	0.000482	0.00157	TRUE
lcl|NC_008596.1_prot_YP_890245.1_5823[gene=xylA][locus_tag=MSMEG_6021][db_xref=GeneID:4534333][protein=xyloseisomerase][protein_id=YP_890245.1][location=complement(6086090..6087313)][gbkey=CDS]	lcl|NC_008596.1_prot_YP_890245.1_5823[gene=xylA][locus_tag=MSMEG_6021][db_xref=GeneID:4534333][protein=xyloseisomerase][protein_id=YP_890245.1][location=complement(6086090..6087313)][gbkey=CDS]	1.49	6.38e-07	5.27e-06	TRUE
lcl|NC_008596.1_prot_YP_886154.1_1731[locus_tag=MSMEG_1782][db_xref=GeneID:4536295][protein=oxidoreductase,shortchaindehydrogenase/reductase][protein_id=YP_886154.1][location=complement(1867419..1868306)][gbkey=CDS]	lcl|NC_008596.1_prot_YP_886154.1_1731[locus_tag=MSMEG_1782][db_xref=GeneID:4536295][protein=oxidoreductase,shortchaindehydrogenase/reductase][protein_id=YP_886154.1][location=complement(1867419..1868306)][gbkey=CDS]	1.49	0.00401	0.0102	TRUE
lcl|NC_008596.1_prot_YP_886452.1_2029[locus_tag=MSMEG_2092][db_xref=GeneID:4535729][protein=D-aminopeptidase][protein_id=YP_886452.1][location=2168040..2169143][gbkey=CDS]	lcl|NC_008596.1_prot_YP_886452.1_2029[locus_tag=MSMEG_2092][db_xref=GeneID:4535729][protein=D-aminopeptidase][protein_id=YP_886452.1][location=2168040..2169143][gbkey=CDS]	1.49	5.33e-09	1.05e-07	TRUE
lcl|NC_008596.1_prot_YP_887746.1_3324[locus_tag=MSMEG_3442][db_xref=GeneID:4531157][protein=cyclohexadienyldehydratase][protein_id=YP_887746.1][location=3511367..3512173][gbkey=CDS]	lcl|NC_008596.1_prot_YP_887746.1_3324[locus_tag=MSMEG_3442][db_xref=GeneID:4531157][protein=cyclohexadienyldehydratase][protein_id=YP_887746.1][location=3511367..3512173][gbkey=CDS]	1.49	5.48e-05	0.000231	TRUE
lcl|NC_008596.1_prot_YP_887907.1_3485[locus_tag=MSMEG_3604][db_xref=GeneID:4534143][protein=sorbitolutilizationproteinSOU2][protein_id=YP_887907.1][location=complement(3667925..3668692)][gbkey=CDS]	lcl|NC_008596.1_prot_YP_887907.1_3485[locus_tag=MSMEG_3604][db_xref=GeneID:4534143][protein=sorbitolutilizationproteinSOU2][protein_id=YP_887907.1][location=complement(3667925..3668692)][gbkey=CDS]	1.48	0.00517	0.0128	TRUE
lcl|NC_008596.1_prot_YP_885094.1_671[locus_tag=MSMEG_0686][db_xref=GeneID:4531551][protein=oxidoreductase][protein_id=YP_885094.1][location=complement(769773..770294)][gbkey=CDS]	lcl|NC_008596.1_prot_YP_885094.1_671[locus_tag=MSMEG_0686][db_xref=GeneID:4531551][protein=oxidoreductase][protein_id=YP_885094.1][location=complement(769773..770294)][gbkey=CDS]	1.48	0.0238	0.0491	TRUE
lcl|NC_008596.1_prot_YP_884534.1_111[locus_tag=MSMEG_0118][db_xref=GeneID:4533901][protein=hypotheticalprotein][protein_id=YP_884534.1][location=141232..141732][gbkey=CDS]	lcl|NC_008596.1_prot_YP_884534.1_111[locus_tag=MSMEG_0118][db_xref=GeneID:4533901][protein=hypotheticalprotein][protein_id=YP_884534.1][location=141232..141732][gbkey=CDS]	1.48	0.0809	0.14	FALSE
lcl|NC_008596.1_prot_YP_887640.1_3218[locus_tag=MSMEG_3332][db_xref=GeneID:4536895][protein=TetRfamilytranscriptionalregulator][protein_id=YP_887640.1][location=3408671..3409429][gbkey=CDS]	lcl|NC_008596.1_prot_YP_887640.1_3218[locus_tag=MSMEG_3332][db_xref=GeneID:4536895][protein=TetRfamilytranscriptionalregulator][protein_id=YP_887640.1][location=3408671..3409429][gbkey=CDS]	1.48	0.00472	0.0118	TRUE
lcl|NC_008596.1_prot_YP_887543.1_3121[locus_tag=MSMEG_3229][db_xref=GeneID:4537410][protein=hypotheticalprotein][protein_id=YP_887543.1][location=complement(3311187..3311981)][gbkey=CDS]	lcl|NC_008596.1_prot_YP_887543.1_3121[locus_tag=MSMEG_3229][db_xref=GeneID:4537410][protein=hypotheticalprotein][protein_id=YP_887543.1][location=complement(3311187..3311981)][gbkey=CDS]	1.48	0.00532	0.0131	TRUE
lcl|NC_008596.1_prot_YP_889492.1_5070[locus_tag=MSMEG_5246][db_xref=GeneID:4532679][protein=hypotheticalprotein][protein_id=YP_889492.1][location=complement(5337654..5338643)][gbkey=CDS]	lcl|NC_008596.1_prot_YP_889492.1_5070[locus_tag=MSMEG_5246][db_xref=GeneID:4532679][protein=hypotheticalprotein][protein_id=YP_889492.1][location=complement(5337654..5338643)][gbkey=CDS]	1.48	0.000417	0.00137	TRUE
lcl|NC_008596.1_prot_YP_888920.1_4498[locus_tag=MSMEG_4657][db_xref=GeneID:4531076][protein=ABCtransporter][protein_id=YP_888920.1][location=complement(4744059..4745117)][gbkey=CDS]	lcl|NC_008596.1_prot_YP_888920.1_4498[locus_tag=MSMEG_4657][db_xref=GeneID:4531076][protein=ABCtransporter][protein_id=YP_888920.1][location=complement(4744059..4745117)][gbkey=CDS]	1.47	0.0473	0.0887	FALSE
lcl|NC_008596.1_prot_YP_884571.1_148[locus_tag=MSMEG_0155][db_xref=GeneID:4532483][protein=transcriptionalregulator][protein_id=YP_884571.1][location=complement(178054..178524)][gbkey=CDS]	lcl|NC_008596.1_prot_YP_884571.1_148[locus_tag=MSMEG_0155][db_xref=GeneID:4532483][protein=transcriptionalregulator][protein_id=YP_884571.1][location=complement(178054..178524)][gbkey=CDS]	1.47	0.0238	0.049	TRUE
lcl|NC_008596.1_prot_YP_884624.1_201[locus_tag=MSMEG_0209][db_xref=GeneID:4534314][protein=ribonucleaseinhibitor][protein_id=YP_884624.1][location=235782..236060][gbkey=CDS]	lcl|NC_008596.1_prot_YP_884624.1_201[locus_tag=MSMEG_0209][db_xref=GeneID:4534314][protein=ribonucleaseinhibitor][protein_id=YP_884624.1][location=235782..236060][gbkey=CDS]	1.47	0.0363	0.071	FALSE
lcl|NC_008596.1_prot_YP_888166.1_3744[locus_tag=MSMEG_3876][db_xref=GeneID:4531525][protein=phosphotransferaseenzymefamilyprotein][protein_id=YP_888166.1][location=3947995..3949062][gbkey=CDS]	lcl|NC_008596.1_prot_YP_888166.1_3744[locus_tag=MSMEG_3876][db_xref=GeneID:4531525][protein=phosphotransferaseenzymefamilyprotein][protein_id=YP_888166.1][location=3947995..3949062][gbkey=CDS]	1.47	0.0185	0.0393	TRUE
lcl|NC_008596.1_prot_YP_887880.1_3458[locus_tag=MSMEG_3577][db_xref=GeneID:4533653][protein=calpastatin][protein_id=YP_887880.1][location=complement(3637429..3637878)][gbkey=CDS]	lcl|NC_008596.1_prot_YP_887880.1_3458[locus_tag=MSMEG_3577][db_xref=GeneID:4533653][protein=calpastatin][protein_id=YP_887880.1][location=complement(3637429..3637878)][gbkey=CDS]	1.46	0.0276	0.0558	FALSE
lcl|NC_008596.1_prot_YP_890051.1_5629[locus_tag=MSMEG_5823][db_xref=GeneID:4532556][protein=transmembraneprotein][protein_id=YP_890051.1][location=complement(5887831..5889561)][gbkey=CDS]	lcl|NC_008596.1_prot_YP_890051.1_5629[locus_tag=MSMEG_5823][db_xref=GeneID:4532556][protein=transmembraneprotein][protein_id=YP_890051.1][location=complement(5887831..5889561)][gbkey=CDS]	1.46	0.00391	0.00999	TRUE
lcl|NC_008596.1_prot_YP_890223.1_5801[locus_tag=MSMEG_5997][db_xref=GeneID:4536030][protein=hypotheticalprotein][protein_id=YP_890223.1][location=6063676..6064056][gbkey=CDS]	lcl|NC_008596.1_prot_YP_890223.1_5801[locus_tag=MSMEG_5997][db_xref=GeneID:4536030][protein=hypotheticalprotein][protein_id=YP_890223.1][location=6063676..6064056][gbkey=CDS]	1.46	0.00418	0.0106	TRUE
lcl|NC_008596.1_prot_YP_890250.1_5828[locus_tag=MSMEG_6026][db_xref=GeneID:4534083][protein=3-hydroxybutyratedehydrogenase][protein_id=YP_890250.1][location=complement(6093324..6094070)][gbkey=CDS]	lcl|NC_008596.1_prot_YP_890250.1_5828[locus_tag=MSMEG_6026][db_xref=GeneID:4534083][protein=3-hydroxybutyratedehydrogenase][protein_id=YP_890250.1][location=complement(6093324..6094070)][gbkey=CDS]	1.45	0.000964	0.00289	TRUE
lcl|NC_008596.1_prot_YP_889904.1_5482[locus_tag=MSMEG_5671][db_xref=GeneID:4531981][protein=prolyl-tRNAsynthetase][protein_id=YP_889904.1][location=5762879..5763358][gbkey=CDS]	lcl|NC_008596.1_prot_YP_889904.1_5482[locus_tag=MSMEG_5671][db_xref=GeneID:4531981][protein=prolyl-tRNAsynthetase][protein_id=YP_889904.1][location=5762879..5763358][gbkey=CDS]	1.45	1.11e-06	8.33e-06	TRUE
lcl|NC_008596.1_prot_YP_890110.1_5688[locus_tag=MSMEG_5884][db_xref=GeneID:4536111][protein=3-hydroxyisobutyratedehydrogenase][protein_id=YP_890110.1][location=5945888..5946787][gbkey=CDS]	lcl|NC_008596.1_prot_YP_890110.1_5688[locus_tag=MSMEG_5884][db_xref=GeneID:4536111][protein=3-hydroxyisobutyratedehydrogenase][protein_id=YP_890110.1][location=5945888..5946787][gbkey=CDS]	1.45	3.05e-10	9.97e-09	TRUE
lcl|NC_008596.1_prot_YP_890399.1_5977[locus_tag=MSMEG_6179][db_xref=GeneID:4534714][protein=acetyl-coenzymeAsynthetase][protein_id=YP_890399.1][location=6247672..6250494][gbkey=CDS]	lcl|NC_008596.1_prot_YP_890399.1_5977[locus_tag=MSMEG_6179][db_xref=GeneID:4534714][protein=acetyl-coenzymeAsynthetase][protein_id=YP_890399.1][location=6247672..6250494][gbkey=CDS]	1.44	3.18e-12	2.93e-10	TRUE
lcl|NC_008596.1_prot_YP_889730.1_5308[locus_tag=MSMEG_5492][db_xref=GeneID:4533251][protein=acetyl-CoAcarboxylasecarboxyltransferase][protein_id=YP_889730.1][location=5573632..5575227][gbkey=CDS]	lcl|NC_008596.1_prot_YP_889730.1_5308[locus_tag=MSMEG_5492][db_xref=GeneID:4533251][protein=acetyl-CoAcarboxylasecarboxyltransferase][protein_id=YP_889730.1][location=5573632..5575227][gbkey=CDS]	1.44	0.0663	0.118	FALSE
lcl|NC_008596.1_prot_YP_886317.1_1894[locus_tag=MSMEG_1951][db_xref=GeneID:4533361][protein=hypotheticalprotein][protein_id=YP_886317.1][location=2028409..2029071][gbkey=CDS]	lcl|NC_008596.1_prot_YP_886317.1_1894[locus_tag=MSMEG_1951][db_xref=GeneID:4533361][protein=hypotheticalprotein][protein_id=YP_886317.1][location=2028409..2029071][gbkey=CDS]	1.44	0.00154	0.00436	TRUE
lcl|NC_008596.1_prot_YP_888664.1_4242[locus_tag=MSMEG_4389][db_xref=GeneID:4531284][protein=monooxygenase,NtaA/SnaA/SoxAfamilyprotein][protein_id=YP_888664.1][location=4481050..4482420][gbkey=CDS]	lcl|NC_008596.1_prot_YP_888664.1_4242[locus_tag=MSMEG_4389][db_xref=GeneID:4531284][protein=monooxygenase,NtaA/SnaA/SoxAfamilyprotein][protein_id=YP_888664.1][location=4481050..4482420][gbkey=CDS]	1.44	0.0456	0.086	FALSE
lcl|NC_008596.1_prot_YP_889217.1_4795[locus_tag=MSMEG_4966][db_xref=GeneID:4532037][protein=CalU12protein][protein_id=YP_889217.1][location=complement(5063477..5064157)][gbkey=CDS]	lcl|NC_008596.1_prot_YP_889217.1_4795[locus_tag=MSMEG_4966][db_xref=GeneID:4532037][protein=CalU12protein][protein_id=YP_889217.1][location=complement(5063477..5064157)][gbkey=CDS]	1.43	4.59e-05	0.000198	TRUE
lcl|NC_008596.1_prot_YP_890253.1_5831[locus_tag=MSMEG_6029][db_xref=GeneID:4531745][protein=hypotheticalprotein][protein_id=YP_890253.1][location=6096471..6097322][gbkey=CDS]	lcl|NC_008596.1_prot_YP_890253.1_5831[locus_tag=MSMEG_6029][db_xref=GeneID:4531745][protein=hypotheticalprotein][protein_id=YP_890253.1][location=6096471..6097322][gbkey=CDS]	1.43	5.77e-06	3.32e-05	TRUE
lcl|NC_008596.1_prot_YP_887518.1_3096[locus_tag=MSMEG_3204][db_xref=GeneID:4535940][protein=hypotheticalprotein][protein_id=YP_887518.1][location=complement(3283704..3284072)][gbkey=CDS]	lcl|NC_008596.1_prot_YP_887518.1_3096[locus_tag=MSMEG_3204][db_xref=GeneID:4535940][protein=hypotheticalprotein][protein_id=YP_887518.1][location=complement(3283704..3284072)][gbkey=CDS]	1.43	7.11e-08	8.52e-07	TRUE
lcl|NC_008596.1_prot_YP_888269.1_3847[locus_tag=MSMEG_3982][db_xref=GeneID:4531318][protein=acyl-CoAdehydrogenase][protein_id=YP_888269.1][location=complement(4050913..4052046)][gbkey=CDS]	lcl|NC_008596.1_prot_YP_888269.1_3847[locus_tag=MSMEG_3982][db_xref=GeneID:4531318][protein=acyl-CoAdehydrogenase][protein_id=YP_888269.1][location=complement(4050913..4052046)][gbkey=CDS]	1.43	0.022	0.0458	TRUE
lcl|NC_008596.1_prot_YP_886651.1_2228[locus_tag=MSMEG_2303][db_xref=GeneID:4536174][protein=integralmembranetransporter][protein_id=YP_886651.1][location=2385228..2386637][gbkey=CDS]	lcl|NC_008596.1_prot_YP_886651.1_2228[locus_tag=MSMEG_2303][db_xref=GeneID:4536174][protein=integralmembranetransporter][protein_id=YP_886651.1][location=2385228..2386637][gbkey=CDS]	1.41	1.32e-07	1.37e-06	TRUE
lcl|NC_008596.1_prot_YP_890838.1_6416[locus_tag=MSMEG_6630][db_xref=GeneID:4536880][protein=glyoxalase][protein_id=YP_890838.1][location=6680779..6681129][gbkey=CDS]	lcl|NC_008596.1_prot_YP_890838.1_6416[locus_tag=MSMEG_6630][db_xref=GeneID:4536880][protein=glyoxalase][protein_id=YP_890838.1][location=6680779..6681129][gbkey=CDS]	1.41	1.76e-08	2.66e-07	TRUE
lcl|NC_008596.1_prot_YP_890636.1_6214[locus_tag=MSMEG_6423][db_xref=GeneID:4534108][protein=glycerophosphoryldiesterphosphodiesterase][protein_id=YP_890636.1][location=complement(6493183..6494028)][gbkey=CDS]	lcl|NC_008596.1_prot_YP_890636.1_6214[locus_tag=MSMEG_6423][db_xref=GeneID:4534108][protein=glycerophosphoryldiesterphosphodiesterase][protein_id=YP_890636.1][location=complement(6493183..6494028)][gbkey=CDS]	1.4	4.87e-08	6.09e-07	TRUE
lcl|NC_008596.1_prot_YP_890806.1_6384[locus_tag=MSMEG_6594][db_xref=GeneID:4533404][protein=aminoacidABCtransporterpermease][protein_id=YP_890806.1][location=complement(6650515..6651408)][gbkey=CDS]	lcl|NC_008596.1_prot_YP_890806.1_6384[locus_tag=MSMEG_6594][db_xref=GeneID:4533404][protein=aminoacidABCtransporterpermease][protein_id=YP_890806.1][location=complement(6650515..6651408)][gbkey=CDS]	1.4	0.0229	0.0475	TRUE
lcl|NC_008596.1_prot_YP_886350.1_1927[locus_tag=MSMEG_1986][db_xref=GeneID:4536076][protein=tartratedehydrogenase][protein_id=YP_886350.1][location=2068955..2070055][gbkey=CDS]	lcl|NC_008596.1_prot_YP_886350.1_1927[locus_tag=MSMEG_1986][db_xref=GeneID:4536076][protein=tartratedehydrogenase][protein_id=YP_886350.1][location=2068955..2070055][gbkey=CDS]	1.4	0.00301	0.00792	TRUE
lcl|NC_008596.1_prot_YP_885019.1_596[locus_tag=MSMEG_0607][db_xref=GeneID:4531088][protein=methyltransferase,,familyprotein][protein_id=YP_885019.1][location=complement(685104..685946)][gbkey=CDS]	lcl|NC_008596.1_prot_YP_885019.1_596[locus_tag=MSMEG_0607][db_xref=GeneID:4531088][protein=methyltransferase,,familyprotein][protein_id=YP_885019.1][location=complement(685104..685946)][gbkey=CDS]	1.4	0.0545	0.0997	FALSE
lcl|NC_008596.1_prot_YP_887839.1_3417[locus_tag=MSMEG_3536][db_xref=GeneID:4534459][protein=sugartransporter][protein_id=YP_887839.1][location=3598192..3600066][gbkey=CDS]	lcl|NC_008596.1_prot_YP_887839.1_3417[locus_tag=MSMEG_3536][db_xref=GeneID:4534459][protein=sugartransporter][protein_id=YP_887839.1][location=3598192..3600066][gbkey=CDS]	1.39	0.00323	0.00841	TRUE
lcl|NC_008596.1_prot_YP_890352.1_5930[locus_tag=MSMEG_6131][db_xref=GeneID:4530965][protein=magnesiumormanganese-dependentproteinphosphatase][protein_id=YP_890352.1][location=complement(6192886..6194094)][gbkey=CDS]	lcl|NC_008596.1_prot_YP_890352.1_5930[locus_tag=MSMEG_6131][db_xref=GeneID:4530965][protein=magnesiumormanganese-dependentproteinphosphatase][protein_id=YP_890352.1][location=complement(6192886..6194094)][gbkey=CDS]	1.39	0.0908	0.154	FALSE
lcl|NC_008596.1_prot_YP_887903.1_3481[locus_tag=MSMEG_3599][db_xref=GeneID:4537355][protein=LacIfamilytranscriptionalregulator][protein_id=YP_887903.1][location=complement(3663228..3664277)][gbkey=CDS]	lcl|NC_008596.1_prot_YP_887903.1_3481[locus_tag=MSMEG_3599][db_xref=GeneID:4537355][protein=LacIfamilytranscriptionalregulator][protein_id=YP_887903.1][location=complement(3663228..3664277)][gbkey=CDS]	1.39	1.39e-10	5.58e-09	TRUE
lcl|NC_008596.1_prot_YP_891103.1_6681[locus_tag=MSMEG_6903][db_xref=GeneID:4534840][protein=PadRfamilytranscriptionalregulator][protein_id=YP_891103.1][location=6949596..6950150][gbkey=CDS]	lcl|NC_008596.1_prot_YP_891103.1_6681[locus_tag=MSMEG_6903][db_xref=GeneID:4534840][protein=PadRfamilytranscriptionalregulator][protein_id=YP_891103.1][location=6949596..6950150][gbkey=CDS]	1.39	3.42e-07	3.17e-06	TRUE
lcl|NC_008596.1_prot_YP_886936.1_2514[locus_tag=MSMEG_2599][db_xref=GeneID:4537208][protein=GntRfamilytranscriptionalregulator][protein_id=YP_886936.1][location=2682163..2682897][gbkey=CDS]	lcl|NC_008596.1_prot_YP_886936.1_2514[locus_tag=MSMEG_2599][db_xref=GeneID:4537208][protein=GntRfamilytranscriptionalregulator][protein_id=YP_886936.1][location=2682163..2682897][gbkey=CDS]	1.39	0.0453	0.0855	FALSE
lcl|NC_008596.1_prot_YP_889683.1_5261[locus_tag=MSMEG_5444][db_xref=GeneID:4536675][protein=RNApolymerasesigma-70factorprotein][protein_id=YP_889683.1][location=5528600..5529505][gbkey=CDS]	lcl|NC_008596.1_prot_YP_889683.1_5261[locus_tag=MSMEG_5444][db_xref=GeneID:4536675][protein=RNApolymerasesigma-70factorprotein][protein_id=YP_889683.1][location=5528600..5529505][gbkey=CDS]	1.39	0.0584	0.106	FALSE
lcl|NC_008596.1_prot_YP_889596.1_5174[locus_tag=MSMEG_5352][db_xref=GeneID:4534560][protein=hypotheticalprotein][protein_id=YP_889596.1][location=5435666..5435977][gbkey=CDS]	lcl|NC_008596.1_prot_YP_889596.1_5174[locus_tag=MSMEG_5352][db_xref=GeneID:4534560][protein=hypotheticalprotein][protein_id=YP_889596.1][location=5435666..5435977][gbkey=CDS]	1.39	0.0256	0.0523	FALSE
lcl|NC_008596.1_prot_YP_885065.1_642[locus_tag=MSMEG_0656][db_xref=GeneID:4535941][protein=TetRfamilytranscriptionalregulator][protein_id=YP_885065.1][location=complement(737416..738018)][gbkey=CDS]	lcl|NC_008596.1_prot_YP_885065.1_642[locus_tag=MSMEG_0656][db_xref=GeneID:4535941][protein=TetRfamilytranscriptionalregulator][protein_id=YP_885065.1][location=complement(737416..738018)][gbkey=CDS]	1.38	0.00468	0.0117	TRUE
lcl|NC_008596.1_prot_YP_884684.1_261[locus_tag=MSMEG_0269][db_xref=GeneID:4531547][protein=3-oxoacyl-ACPreductase][protein_id=YP_884684.1][location=complement(303324..304103)][gbkey=CDS]	lcl|NC_008596.1_prot_YP_884684.1_261[locus_tag=MSMEG_0269][db_xref=GeneID:4531547][protein=3-oxoacyl-ACPreductase][protein_id=YP_884684.1][location=complement(303324..304103)][gbkey=CDS]	1.38	0.000103	0.0004	TRUE
lcl|NC_008596.1_prot_YP_889849.1_5427[locus_tag=MSMEG_5614][db_xref=GeneID:4534194][protein=hypotheticalprotein][protein_id=YP_889849.1][location=complement(5699214..5699942)][gbkey=CDS]	lcl|NC_008596.1_prot_YP_889849.1_5427[locus_tag=MSMEG_5614][db_xref=GeneID:4534194][protein=hypotheticalprotein][protein_id=YP_889849.1][location=complement(5699214..5699942)][gbkey=CDS]	1.38	6.83e-07	5.55e-06	TRUE
lcl|NC_008596.1_prot_YP_885676.1_1253[locus_tag=MSMEG_1286][db_xref=GeneID:4535337][protein=sulfatase][protein_id=YP_885676.1][location=complement(1375656..1377416)][gbkey=CDS]	lcl|NC_008596.1_prot_YP_885676.1_1253[locus_tag=MSMEG_1286][db_xref=GeneID:4535337][protein=sulfatase][protein_id=YP_885676.1][location=complement(1375656..1377416)][gbkey=CDS]	1.37	0.000186	0.000676	TRUE
lcl|NC_008596.1_prot_YP_884646.1_223[locus_tag=MSMEG_0231][db_xref=GeneID:4536158][protein=hypotheticalprotein][protein_id=YP_884646.1][location=complement(259691..259990)][gbkey=CDS]	lcl|NC_008596.1_prot_YP_884646.1_223[locus_tag=MSMEG_0231][db_xref=GeneID:4536158][protein=hypotheticalprotein][protein_id=YP_884646.1][location=complement(259691..259990)][gbkey=CDS]	1.37	0.0914	0.155	FALSE
lcl|NC_008596.1_prot_YP_884507.1_84[locus_tag=MSMEG_0091][db_xref=GeneID:4536176][protein=transcriptionalregulator][protein_id=YP_884507.1][location=complement(116600..117193)][gbkey=CDS]	lcl|NC_008596.1_prot_YP_884507.1_84[locus_tag=MSMEG_0091][db_xref=GeneID:4536176][protein=transcriptionalregulator][protein_id=YP_884507.1][location=complement(116600..117193)][gbkey=CDS]	1.37	2.84e-11	1.51e-09	TRUE
lcl|NC_008596.1_prot_YP_888913.1_4491[locus_tag=MSMEG_4650][db_xref=GeneID:4533745][protein=oxidoreductaseYisS][protein_id=YP_888913.1][location=4737384..4738391][gbkey=CDS]	lcl|NC_008596.1_prot_YP_888913.1_4491[locus_tag=MSMEG_4650][db_xref=GeneID:4533745][protein=oxidoreductaseYisS][protein_id=YP_888913.1][location=4737384..4738391][gbkey=CDS]	1.36	1.21e-07	1.29e-06	TRUE
lcl|NC_008596.1_prot_YP_886996.1_2574[gene=ald][locus_tag=MSMEG_2659][db_xref=GeneID:4534068][protein=alaninedehydrogenase][protein_id=YP_886996.1][location=complement(2740567..2741682)][gbkey=CDS]	lcl|NC_008596.1_prot_YP_886996.1_2574[gene=ald][locus_tag=MSMEG_2659][db_xref=GeneID:4534068][protein=alaninedehydrogenase][protein_id=YP_886996.1][location=complement(2740567..2741682)][gbkey=CDS]	1.36	0.00613	0.0148	TRUE
lcl|NC_008596.1_prot_YP_889747.1_5325[locus_tag=MSMEG_5509][db_xref=GeneID:4535801][protein=hypotheticalprotein][protein_id=YP_889747.1][location=5594766..5595632][gbkey=CDS]	lcl|NC_008596.1_prot_YP_889747.1_5325[locus_tag=MSMEG_5509][db_xref=GeneID:4535801][protein=hypotheticalprotein][protein_id=YP_889747.1][location=5594766..5595632][gbkey=CDS]	1.35	0.027	0.0546	FALSE
lcl|NC_008596.1_prot_YP_885321.1_898[locus_tag=MSMEG_0918][db_xref=GeneID:4535529][protein=XREfamilytranscriptionalregulator][protein_id=YP_885321.1][location=1002657..1003085][gbkey=CDS]	lcl|NC_008596.1_prot_YP_885321.1_898[locus_tag=MSMEG_0918][db_xref=GeneID:4535529][protein=XREfamilytranscriptionalregulator][protein_id=YP_885321.1][location=1002657..1003085][gbkey=CDS]	1.35	0.0127	0.0283	TRUE
lcl|NC_008596.1_prot_YP_885802.1_1379[locus_tag=MSMEG_1419][db_xref=GeneID:4536003][protein=hypotheticalprotein][protein_id=YP_885802.1][location=1521559..1522269][gbkey=CDS]	lcl|NC_008596.1_prot_YP_885802.1_1379[locus_tag=MSMEG_1419][db_xref=GeneID:4536003][protein=hypotheticalprotein][protein_id=YP_885802.1][location=1521559..1522269][gbkey=CDS]	1.35	5.29e-05	0.000224	TRUE
lcl|NC_008596.1_prot_YP_885929.1_1506[locus_tag=MSMEG_1547][db_xref=GeneID:4531613][protein=glyceroldehydrataselargesubunit][protein_id=YP_885929.1][location=1636718..1638430][gbkey=CDS]	lcl|NC_008596.1_prot_YP_885929.1_1506[locus_tag=MSMEG_1547][db_xref=GeneID:4531613][protein=glyceroldehydrataselargesubunit][protein_id=YP_885929.1][location=1636718..1638430][gbkey=CDS]	1.33	0.176	0.27	FALSE
lcl|NC_008596.1_prot_YP_889732.1_5310[locus_tag=MSMEG_5494][db_xref=GeneID:4534220][protein=acyl-CoAdehydrogenase][protein_id=YP_889732.1][location=5577270..5578430][gbkey=CDS]	lcl|NC_008596.1_prot_YP_889732.1_5310[locus_tag=MSMEG_5494][db_xref=GeneID:4534220][protein=acyl-CoAdehydrogenase][protein_id=YP_889732.1][location=5577270..5578430][gbkey=CDS]	1.33	0.0324	0.0642	FALSE
lcl|NC_008596.1_prot_YP_886623.1_2200[gene=hypB][locus_tag=MSMEG_2271][db_xref=GeneID:4535519][protein=hydrogenasenickelincorporationproteinHypB][protein_id=YP_886623.1][location=complement(2352990..2353769)][gbkey=CDS]	lcl|NC_008596.1_prot_YP_886623.1_2200[gene=hypB][locus_tag=MSMEG_2271][db_xref=GeneID:4535519][protein=hydrogenasenickelincorporationproteinHypB][protein_id=YP_886623.1][location=complement(2352990..2353769)][gbkey=CDS]	1.33	4.87e-06	2.86e-05	TRUE
lcl|NC_008596.1_prot_YP_887512.1_3090[locus_tag=MSMEG_3198][db_xref=GeneID:4537240][protein=NUDIXfamilyhydrolase][protein_id=YP_887512.1][location=complement(3276859..3277524)][gbkey=CDS]	lcl|NC_008596.1_prot_YP_887512.1_3090[locus_tag=MSMEG_3198][db_xref=GeneID:4537240][protein=NUDIXfamilyhydrolase][protein_id=YP_887512.1][location=complement(3276859..3277524)][gbkey=CDS]	1.33	1.05e-10	4.43e-09	TRUE
lcl|NC_008596.1_prot_YP_890314.1_5892[locus_tag=MSMEG_6092][db_xref=GeneID:4533438][protein=Lsr2protein][protein_id=YP_890314.1][location=complement(6155786..6156130)][gbkey=CDS]	lcl|NC_008596.1_prot_YP_890314.1_5892[locus_tag=MSMEG_6092][db_xref=GeneID:4533438][protein=Lsr2protein][protein_id=YP_890314.1][location=complement(6155786..6156130)][gbkey=CDS]	1.33	3.45e-06	2.15e-05	TRUE
lcl|NC_008596.1_prot_YP_885466.1_1043[locus_tag=MSMEG_1070][db_xref=GeneID:4534017][protein=3-oxoacyl-ACPreductase][protein_id=YP_885466.1][location=1136102..1136797][gbkey=CDS]	lcl|NC_008596.1_prot_YP_885466.1_1043[locus_tag=MSMEG_1070][db_xref=GeneID:4534017][protein=3-oxoacyl-ACPreductase][protein_id=YP_885466.1][location=1136102..1136797][gbkey=CDS]	1.32	0.0692	0.122	FALSE
lcl|NC_008596.1_prot_YP_888558.1_4136[locus_tag=MSMEG_4280][db_xref=GeneID:4535419][protein=shortchaindehydrogenase][protein_id=YP_888558.1][location=complement(4364847..4366583)][gbkey=CDS]	lcl|NC_008596.1_prot_YP_888558.1_4136[locus_tag=MSMEG_4280][db_xref=GeneID:4535419][protein=shortchaindehydrogenase][protein_id=YP_888558.1][location=complement(4364847..4366583)][gbkey=CDS]	1.32	4.13e-09	8.5e-08	TRUE
lcl|NC_008596.1_prot_YP_889827.1_5405[locus_tag=MSMEG_5592][db_xref=GeneID:4532404][protein=hypotheticalprotein][protein_id=YP_889827.1][location=5679244..5680065][gbkey=CDS]	lcl|NC_008596.1_prot_YP_889827.1_5405[locus_tag=MSMEG_5592][db_xref=GeneID:4532404][protein=hypotheticalprotein][protein_id=YP_889827.1][location=5679244..5680065][gbkey=CDS]	1.32	9.93e-08	1.13e-06	TRUE
lcl|NC_008596.1_prot_YP_886729.1_2307[gene=hup][locus_tag=MSMEG_2389][db_xref=GeneID:4534852][protein=DNA-bindingproteinHU][protein_id=YP_886729.1][location=2471469..2472095][gbkey=CDS]	lcl|NC_008596.1_prot_YP_886729.1_2307[gene=hup][locus_tag=MSMEG_2389][db_xref=GeneID:4534852][protein=DNA-bindingproteinHU][protein_id=YP_886729.1][location=2471469..2472095][gbkey=CDS]	1.32	1.39e-09	3.65e-08	TRUE
lcl|NC_008596.1_prot_YP_888916.1_4494[locus_tag=MSMEG_4653][db_xref=GeneID:4533288][protein=APendonuclease,familyprotein2superfamilyprotein][protein_id=YP_888916.1][location=4740243..4741019][gbkey=CDS]	lcl|NC_008596.1_prot_YP_888916.1_4494[locus_tag=MSMEG_4653][db_xref=GeneID:4533288][protein=APendonuclease,familyprotein2superfamilyprotein][protein_id=YP_888916.1][location=4740243..4741019][gbkey=CDS]	1.32	0.0204	0.0428	TRUE
lcl|NC_008596.1_prot_YP_885871.1_1448[locus_tag=MSMEG_1489][db_xref=GeneID:4533973][protein=hypotheticalprotein][protein_id=YP_885871.1][location=1581389..1582069][gbkey=CDS]	lcl|NC_008596.1_prot_YP_885871.1_1448[locus_tag=MSMEG_1489][db_xref=GeneID:4533973][protein=hypotheticalprotein][protein_id=YP_885871.1][location=1581389..1582069][gbkey=CDS]	1.32	0.0443	0.0838	FALSE
lcl|NC_008596.1_prot_YP_890309.1_5887[locus_tag=MSMEG_6088][db_xref=GeneID:4536366][protein=phosphoglyceratemutase][protein_id=YP_890309.1][location=complement(6151170..6151718)][gbkey=CDS]	lcl|NC_008596.1_prot_YP_890309.1_5887[locus_tag=MSMEG_6088][db_xref=GeneID:4536366][protein=phosphoglyceratemutase][protein_id=YP_890309.1][location=complement(6151170..6151718)][gbkey=CDS]	1.31	0.0457	0.0861	FALSE
lcl|NC_008596.1_prot_YP_889928.1_5506[locus_tag=MSMEG_5695][db_xref=GeneID:4535329][protein=glutathioneS-transferase][protein_id=YP_889928.1][location=complement(5781741..5782766)][gbkey=CDS]	lcl|NC_008596.1_prot_YP_889928.1_5506[locus_tag=MSMEG_5695][db_xref=GeneID:4535329][protein=glutathioneS-transferase][protein_id=YP_889928.1][location=complement(5781741..5782766)][gbkey=CDS]	1.31	9.05e-10	2.51e-08	TRUE
lcl|NC_008596.1_prot_YP_889435.1_5013[locus_tag=MSMEG_5189][db_xref=GeneID:4536377][protein=oxidoreductase][protein_id=YP_889435.1][location=complement(5288282..5289418)][gbkey=CDS]	lcl|NC_008596.1_prot_YP_889435.1_5013[locus_tag=MSMEG_5189][db_xref=GeneID:4536377][protein=oxidoreductase][protein_id=YP_889435.1][location=complement(5288282..5289418)][gbkey=CDS]	1.31	0.0661	0.118	FALSE
lcl|NC_008596.1_prot_YP_885397.1_974[locus_tag=MSMEG_0995][db_xref=GeneID:4533245][protein=glycosyltransferasefamilyprotein][protein_id=YP_885397.1][location=1066335..1066994][gbkey=CDS]	lcl|NC_008596.1_prot_YP_885397.1_974[locus_tag=MSMEG_0995][db_xref=GeneID:4533245][protein=glycosyltransferasefamilyprotein][protein_id=YP_885397.1][location=1066335..1066994][gbkey=CDS]	1.31	6.39e-05	0.000262	TRUE
lcl|NC_008596.1_prot_YP_886408.1_1985[locus_tag=MSMEG_2048][db_xref=GeneID:4532292][protein=alcoholdehydrogenase][protein_id=YP_886408.1][location=2125208..2126242][gbkey=CDS]	lcl|NC_008596.1_prot_YP_886408.1_1985[locus_tag=MSMEG_2048][db_xref=GeneID:4532292][protein=alcoholdehydrogenase][protein_id=YP_886408.1][location=2125208..2126242][gbkey=CDS]	1.31	0.0195	0.0412	TRUE
lcl|NC_008596.1_prot_YP_886427.1_2004[locus_tag=MSMEG_2066][db_xref=GeneID:4534452][protein=hypotheticalprotein][protein_id=YP_886427.1][location=complement(2144378..2144779)][gbkey=CDS]	lcl|NC_008596.1_prot_YP_886427.1_2004[locus_tag=MSMEG_2066][db_xref=GeneID:4534452][protein=hypotheticalprotein][protein_id=YP_886427.1][location=complement(2144378..2144779)][gbkey=CDS]	1.31	0.0813	0.141	FALSE
lcl|NC_008596.1_prot_YP_889565.1_5143[locus_tag=MSMEG_5319][db_xref=GeneID:4534305][protein=alkylhydroperoxidase][protein_id=YP_889565.1][location=complement(5408767..5409213)][gbkey=CDS]	lcl|NC_008596.1_prot_YP_889565.1_5143[locus_tag=MSMEG_5319][db_xref=GeneID:4534305][protein=alkylhydroperoxidase][protein_id=YP_889565.1][location=complement(5408767..5409213)][gbkey=CDS]	1.31	0.0151	0.0329	TRUE
lcl|NC_008596.1_prot_YP_884482.1_59[locus_tag=MSMEG_0064][db_xref=GeneID:4532706][protein=PPEfamilyprotein][protein_id=YP_884482.1][location=85616..86911][gbkey=CDS]	lcl|NC_008596.1_prot_YP_884482.1_59[locus_tag=MSMEG_0064][db_xref=GeneID:4532706][protein=PPEfamilyprotein][protein_id=YP_884482.1][location=85616..86911][gbkey=CDS]	1.3	0.023	0.0476	TRUE
lcl|NC_008596.1_prot_YP_890100.1_5678[locus_tag=MSMEG_5873][db_xref=GeneID:4531866][protein=hypotheticalprotein][protein_id=YP_890100.1][location=5937058..5937876][gbkey=CDS]	lcl|NC_008596.1_prot_YP_890100.1_5678[locus_tag=MSMEG_5873][db_xref=GeneID:4531866][protein=hypotheticalprotein][protein_id=YP_890100.1][location=5937058..5937876][gbkey=CDS]	1.3	1.12e-07	1.22e-06	TRUE
lcl|NC_008596.1_prot_YP_887261.1_2839[locus_tag=MSMEG_2942][db_xref=GeneID:4531054][protein=glyoxalase/bleomycinresistanceprotein/dioxygenasesuperfamilyprotein][protein_id=YP_887261.1][location=complement(3003678..3004109)][gbkey=CDS]	lcl|NC_008596.1_prot_YP_887261.1_2839[locus_tag=MSMEG_2942][db_xref=GeneID:4531054][protein=glyoxalase/bleomycinresistanceprotein/dioxygenasesuperfamilyprotein][protein_id=YP_887261.1][location=complement(3003678..3004109)][gbkey=CDS]	1.3	4.37e-07	3.86e-06	TRUE
lcl|NC_008596.1_prot_YP_886071.1_1648[locus_tag=MSMEG_1695][db_xref=GeneID:4535397][protein=phosphoglucomutase/phosphomannomutase][protein_id=YP_886071.1][location=complement(1788531..1790147)][gbkey=CDS]	lcl|NC_008596.1_prot_YP_886071.1_1648[locus_tag=MSMEG_1695][db_xref=GeneID:4535397][protein=phosphoglucomutase/phosphomannomutase][protein_id=YP_886071.1][location=complement(1788531..1790147)][gbkey=CDS]	1.3	1.32e-08	2.12e-07	TRUE
lcl|NC_008596.1_prot_YP_885177.1_754[locus_tag=MSMEG_0771][db_xref=GeneID:4536755][protein=shortchaindehydrogenase][protein_id=YP_885177.1][location=complement(855584..856444)][gbkey=CDS]	lcl|NC_008596.1_prot_YP_885177.1_754[locus_tag=MSMEG_0771][db_xref=GeneID:4536755][protein=shortchaindehydrogenase][protein_id=YP_885177.1][location=complement(855584..856444)][gbkey=CDS]	1.3	0.0117	0.0263	TRUE
lcl|NC_008596.1_prot_YP_888454.1_4032[locus_tag=MSMEG_4174][db_xref=GeneID:4536119][protein=IclRfamilytranscriptionalregulator][protein_id=YP_888454.1][location=complement(4253199..4253996)][gbkey=CDS]	lcl|NC_008596.1_prot_YP_888454.1_4032[locus_tag=MSMEG_4174][db_xref=GeneID:4536119][protein=IclRfamilytranscriptionalregulator][protein_id=YP_888454.1][location=complement(4253199..4253996)][gbkey=CDS]	1.29	0.137	0.218	FALSE
lcl|NC_008596.1_prot_YP_891072.1_6650[locus_tag=MSMEG_6869][db_xref=GeneID:4533871][protein=regulatoryprotein][protein_id=YP_891072.1][location=complement(6917828..6918790)][gbkey=CDS]	lcl|NC_008596.1_prot_YP_891072.1_6650[locus_tag=MSMEG_6869][db_xref=GeneID:4533871][protein=regulatoryprotein][protein_id=YP_891072.1][location=complement(6917828..6918790)][gbkey=CDS]	1.29	0.229	0.334	FALSE
lcl|NC_008596.1_prot_YP_884692.1_269[locus_tag=MSMEG_0277][db_xref=GeneID:4537174][protein=aminotransferase][protein_id=YP_884692.1][location=complement(309098..310378)][gbkey=CDS]	lcl|NC_008596.1_prot_YP_884692.1_269[locus_tag=MSMEG_0277][db_xref=GeneID:4537174][protein=aminotransferase][protein_id=YP_884692.1][location=complement(309098..310378)][gbkey=CDS]	1.29	0.0213	0.0445	TRUE
lcl|NC_008596.1_prot_YP_890508.1_6086[locus_tag=MSMEG_6290][db_xref=GeneID:4531033][protein=DNA-bindingprotein][protein_id=YP_890508.1][location=6355142..6356653][gbkey=CDS]	lcl|NC_008596.1_prot_YP_890508.1_6086[locus_tag=MSMEG_6290][db_xref=GeneID:4531033][protein=DNA-bindingprotein][protein_id=YP_890508.1][location=6355142..6356653][gbkey=CDS]	1.29	0.0426	0.081	FALSE
lcl|NC_008596.1_prot_YP_884573.1_150[locus_tag=MSMEG_0157][db_xref=GeneID:4531329][protein=oxalyl-CoAdecarboxylase][protein_id=YP_884573.1][location=179717..181450][gbkey=CDS]	lcl|NC_008596.1_prot_YP_884573.1_150[locus_tag=MSMEG_0157][db_xref=GeneID:4531329][protein=oxalyl-CoAdecarboxylase][protein_id=YP_884573.1][location=179717..181450][gbkey=CDS]	1.29	0.0591	0.107	FALSE
lcl|NC_008596.1_prot_YP_886360.1_1937[locus_tag=MSMEG_1996][db_xref=GeneID:4533800][protein=N5,N10-methylenetetrahydromethanopterinreductase-relatedprotein][protein_id=YP_886360.1][location=2077513..2078376][gbkey=CDS]	lcl|NC_008596.1_prot_YP_886360.1_1937[locus_tag=MSMEG_1996][db_xref=GeneID:4533800][protein=N5,N10-methylenetetrahydromethanopterinreductase-relatedprotein][protein_id=YP_886360.1][location=2077513..2078376][gbkey=CDS]	1.29	2.19e-09	5.18e-08	TRUE
lcl|NC_008596.1_prot_YP_887753.1_3331[locus_tag=MSMEG_3449][db_xref=GeneID:4535013][protein=DNA-bindingprotein][protein_id=YP_887753.1][location=complement(3517620..3518267)][gbkey=CDS]	lcl|NC_008596.1_prot_YP_887753.1_3331[locus_tag=MSMEG_3449][db_xref=GeneID:4535013][protein=DNA-bindingprotein][protein_id=YP_887753.1][location=complement(3517620..3518267)][gbkey=CDS]	1.28	0.0881	0.15	FALSE
lcl|NC_008596.1_prot_YP_886635.1_2212[locus_tag=MSMEG_2285][db_xref=GeneID:4533480][protein=methyltransferasetype11][protein_id=YP_886635.1][location=2368080..2368895][gbkey=CDS]	lcl|NC_008596.1_prot_YP_886635.1_2212[locus_tag=MSMEG_2285][db_xref=GeneID:4533480][protein=methyltransferasetype11][protein_id=YP_886635.1][location=2368080..2368895][gbkey=CDS]	1.28	0.0506	0.0939	FALSE
lcl|NC_008596.1_prot_YP_884675.1_252[locus_tag=MSMEG_0260][db_xref=GeneID:4535930][protein=DNA-bindingprotein][protein_id=YP_884675.1][location=293906..294721][gbkey=CDS]	lcl|NC_008596.1_prot_YP_884675.1_252[locus_tag=MSMEG_0260][db_xref=GeneID:4535930][protein=DNA-bindingprotein][protein_id=YP_884675.1][location=293906..294721][gbkey=CDS]	1.28	4.73e-08	5.99e-07	TRUE
lcl|NC_008596.1_prot_YP_887470.1_3048[locus_tag=MSMEG_3155][db_xref=GeneID:4536020][protein=hypotheticalprotein][protein_id=YP_887470.1][location=3229445..3230671][gbkey=CDS]	lcl|NC_008596.1_prot_YP_887470.1_3048[locus_tag=MSMEG_3155][db_xref=GeneID:4536020][protein=hypotheticalprotein][protein_id=YP_887470.1][location=3229445..3230671][gbkey=CDS]	1.28	5.53e-11	2.51e-09	TRUE
lcl|NC_008596.1_prot_YP_884836.1_413[locus_tag=MSMEG_0423][db_xref=GeneID:4537581][protein=hypotheticalprotein][protein_id=YP_884836.1][location=497860..498360][gbkey=CDS]	lcl|NC_008596.1_prot_YP_884836.1_413[locus_tag=MSMEG_0423][db_xref=GeneID:4537581][protein=hypotheticalprotein][protein_id=YP_884836.1][location=497860..498360][gbkey=CDS]	1.28	0.116	0.188	FALSE
lcl|NC_008596.1_prot_YP_890609.1_6187[locus_tag=MSMEG_6396][db_xref=GeneID:4532135][protein=antigen85-C][protein_id=YP_890609.1][location=complement(6466034..6466936)][gbkey=CDS]	lcl|NC_008596.1_prot_YP_890609.1_6187[locus_tag=MSMEG_6396][db_xref=GeneID:4532135][protein=antigen85-C][protein_id=YP_890609.1][location=complement(6466034..6466936)][gbkey=CDS]	1.27	1.9e-05	9.25e-05	TRUE
lcl|NC_008596.1_prot_YP_887229.1_2807[locus_tag=MSMEG_2910][db_xref=GeneID:4536799][protein=GntRfamilytranscriptionalregulator][protein_id=YP_887229.1][location=2972708..2973415][gbkey=CDS]	lcl|NC_008596.1_prot_YP_887229.1_2807[locus_tag=MSMEG_2910][db_xref=GeneID:4536799][protein=GntRfamilytranscriptionalregulator][protein_id=YP_887229.1][location=2972708..2973415][gbkey=CDS]	1.27	0.00858	0.02	TRUE
lcl|NC_008596.1_prot_YP_887784.1_3362[locus_tag=MSMEG_3480][db_xref=GeneID:4534015][protein=streptomycin6-kinase][protein_id=YP_887784.1][location=3546179..3547108][gbkey=CDS]	lcl|NC_008596.1_prot_YP_887784.1_3362[locus_tag=MSMEG_3480][db_xref=GeneID:4534015][protein=streptomycin6-kinase][protein_id=YP_887784.1][location=3546179..3547108][gbkey=CDS]	1.27	0.148	0.234	FALSE
lcl|NC_008596.1_prot_YP_887819.1_3397[locus_tag=MSMEG_3515][db_xref=GeneID:4537399][protein=3-alpha-(or20-beta)-hydroxysteroiddehydrogenase][protein_id=YP_887819.1][location=complement(3578173..3578910)][gbkey=CDS]	lcl|NC_008596.1_prot_YP_887819.1_3397[locus_tag=MSMEG_3515][db_xref=GeneID:4537399][protein=3-alpha-(or20-beta)-hydroxysteroiddehydrogenase][protein_id=YP_887819.1][location=complement(3578173..3578910)][gbkey=CDS]	1.26	5.64e-08	6.88e-07	TRUE
lcl|NC_008596.1_prot_YP_888656.1_4234[locus_tag=MSMEG_4381][db_xref=GeneID:4534036][protein=amidase][protein_id=YP_888656.1][location=4468358..4469371][gbkey=CDS]	lcl|NC_008596.1_prot_YP_888656.1_4234[locus_tag=MSMEG_4381][db_xref=GeneID:4534036][protein=amidase][protein_id=YP_888656.1][location=4468358..4469371][gbkey=CDS]	1.26	5.64e-07	4.77e-06	TRUE
lcl|NC_008596.1_prot_YP_884987.1_564[locus_tag=MSMEG_0576][db_xref=GeneID:4534435][protein=MmpL4protein][protein_id=YP_884987.1][location=649975..652866][gbkey=CDS]	lcl|NC_008596.1_prot_YP_884987.1_564[locus_tag=MSMEG_0576][db_xref=GeneID:4534435][protein=MmpL4protein][protein_id=YP_884987.1][location=649975..652866][gbkey=CDS]	1.26	0.0829	0.143	FALSE
lcl|NC_008596.1_prot_YP_885395.1_972[locus_tag=MSMEG_0993][db_xref=GeneID:4532631][protein=histidinekinase][protein_id=YP_885395.1][location=complement(1064543..1065556)][gbkey=CDS]	lcl|NC_008596.1_prot_YP_885395.1_972[locus_tag=MSMEG_0993][db_xref=GeneID:4532631][protein=histidinekinase][protein_id=YP_885395.1][location=complement(1064543..1065556)][gbkey=CDS]	1.26	0.0102	0.0233	TRUE
lcl|NC_008596.1_prot_YP_889533.1_5111[gene=dapB][locus_tag=MSMEG_5286][db_xref=GeneID:4531261][protein=dihydrodipicolinatereductaseN-terminusdomain-containingprotein][protein_id=YP_889533.1][location=complement(5378758..5379807)][gbkey=CDS]	lcl|NC_008596.1_prot_YP_889533.1_5111[gene=dapB][locus_tag=MSMEG_5286][db_xref=GeneID:4531261][protein=dihydrodipicolinatereductaseN-terminusdomain-containingprotein][protein_id=YP_889533.1][location=complement(5378758..5379807)][gbkey=CDS]	1.25	1.21e-06	8.98e-06	TRUE
lcl|NC_008596.1_prot_YP_889815.1_5393[locus_tag=MSMEG_5580][db_xref=GeneID:4537230][protein=Kuprotein][protein_id=YP_889815.1][location=5668970..5669956][gbkey=CDS]	lcl|NC_008596.1_prot_YP_889815.1_5393[locus_tag=MSMEG_5580][db_xref=GeneID:4537230][protein=Kuprotein][protein_id=YP_889815.1][location=5668970..5669956][gbkey=CDS]	1.25	6.93e-08	8.33e-07	TRUE
lcl|NC_008596.1_prot_YP_889235.1_4813[locus_tag=MSMEG_4984][db_xref=GeneID:4535990][protein=hypotheticalprotein][protein_id=YP_889235.1][location=5079613..5080017][gbkey=CDS]	lcl|NC_008596.1_prot_YP_889235.1_4813[locus_tag=MSMEG_4984][db_xref=GeneID:4535990][protein=hypotheticalprotein][protein_id=YP_889235.1][location=5079613..5080017][gbkey=CDS]	1.24	0.106	0.175	FALSE
lcl|NC_008596.1_prot_YP_888921.1_4499[locus_tag=MSMEG_4658][db_xref=GeneID:4531801][protein=sugarABCtransportersubstrate-bindingprotein][protein_id=YP_888921.1][location=complement(4745120..4746109)][gbkey=CDS]	lcl|NC_008596.1_prot_YP_888921.1_4499[locus_tag=MSMEG_4658][db_xref=GeneID:4531801][protein=sugarABCtransportersubstrate-bindingprotein][protein_id=YP_888921.1][location=complement(4745120..4746109)][gbkey=CDS]	1.24	2.14e-09	5.14e-08	TRUE
lcl|NC_008596.1_prot_YP_887105.1_2683[locus_tag=MSMEG_2774][db_xref=GeneID:4532352][protein=diguanylatecyclase][protein_id=YP_887105.1][location=complement(2839197..2840276)][gbkey=CDS]	lcl|NC_008596.1_prot_YP_887105.1_2683[locus_tag=MSMEG_2774][db_xref=GeneID:4532352][protein=diguanylatecyclase][protein_id=YP_887105.1][location=complement(2839197..2840276)][gbkey=CDS]	1.24	1.85e-06	1.28e-05	TRUE
lcl|NC_008596.1_prot_YP_884734.1_311[locus_tag=MSMEG_0320][db_xref=GeneID:4534398][protein=phosphotriesterase][protein_id=YP_884734.1][location=complement(354881..355858)][gbkey=CDS]	lcl|NC_008596.1_prot_YP_884734.1_311[locus_tag=MSMEG_0320][db_xref=GeneID:4534398][protein=phosphotriesterase][protein_id=YP_884734.1][location=complement(354881..355858)][gbkey=CDS]	1.24	0.000734	0.00228	TRUE
lcl|NC_008596.1_prot_YP_887663.1_3241[locus_tag=MSMEG_3356][db_xref=GeneID:4531010][protein=hypotheticalprotein][protein_id=YP_887663.1][location=3431015..3431353][gbkey=CDS]	lcl|NC_008596.1_prot_YP_887663.1_3241[locus_tag=MSMEG_3356][db_xref=GeneID:4531010][protein=hypotheticalprotein][protein_id=YP_887663.1][location=3431015..3431353][gbkey=CDS]	1.23	0.355	0.479	FALSE
lcl|NC_008596.1_prot_YP_888931.1_4509[locus_tag=MSMEG_4668][db_xref=GeneID:4537351][protein=oxidoreductasealpha(molybdopterin)subunit][protein_id=YP_888931.1][location=4755030..4757345][gbkey=CDS]	lcl|NC_008596.1_prot_YP_888931.1_4509[locus_tag=MSMEG_4668][db_xref=GeneID:4537351][protein=oxidoreductasealpha(molybdopterin)subunit][protein_id=YP_888931.1][location=4755030..4757345][gbkey=CDS]	1.23	0.000929	0.0028	TRUE
lcl|NC_008596.1_prot_YP_890231.1_5809[locus_tag=MSMEG_6005][db_xref=GeneID:4535656][protein=hypotheticalprotein][protein_id=YP_890231.1][location=6069888..6070526][gbkey=CDS]	lcl|NC_008596.1_prot_YP_890231.1_5809[locus_tag=MSMEG_6005][db_xref=GeneID:4535656][protein=hypotheticalprotein][protein_id=YP_890231.1][location=6069888..6070526][gbkey=CDS]	1.23	0.0409	0.0782	FALSE
lcl|NC_008596.1_prot_YP_885091.1_668[locus_tag=MSMEG_0683][db_xref=GeneID:4534246][protein=hypotheticalprotein][protein_id=YP_885091.1][location=766289..766657][gbkey=CDS]	lcl|NC_008596.1_prot_YP_885091.1_668[locus_tag=MSMEG_0683][db_xref=GeneID:4534246][protein=hypotheticalprotein][protein_id=YP_885091.1][location=766289..766657][gbkey=CDS]	1.23	4.19e-08	5.42e-07	TRUE
lcl|NC_008596.1_prot_YP_886784.1_2362[locus_tag=MSMEG_2444][db_xref=GeneID:4534232][protein=dienelactonehydrolase][protein_id=YP_886784.1][location=complement(2525519..2526229)][gbkey=CDS]	lcl|NC_008596.1_prot_YP_886784.1_2362[locus_tag=MSMEG_2444][db_xref=GeneID:4534232][protein=dienelactonehydrolase][protein_id=YP_886784.1][location=complement(2525519..2526229)][gbkey=CDS]	1.23	3.22e-10	1.04e-08	TRUE
lcl|NC_008596.1_prot_YP_890093.1_5671[locus_tag=MSMEG_5866][db_xref=GeneID:4535442][protein=alcoholdehydrogenase][protein_id=YP_890093.1][location=5931523..5932650][gbkey=CDS]	lcl|NC_008596.1_prot_YP_890093.1_5671[locus_tag=MSMEG_5866][db_xref=GeneID:4535442][protein=alcoholdehydrogenase][protein_id=YP_890093.1][location=5931523..5932650][gbkey=CDS]	1.22	0.00117	0.00341	TRUE
lcl|NC_008596.1_prot_YP_887273.1_2851[locus_tag=MSMEG_2954][db_xref=GeneID:4536840][protein=LacIfamilytranscriptionalregulator][protein_id=YP_887273.1][location=3014135..3015154][gbkey=CDS]	lcl|NC_008596.1_prot_YP_887273.1_2851[locus_tag=MSMEG_2954][db_xref=GeneID:4536840][protein=LacIfamilytranscriptionalregulator][protein_id=YP_887273.1][location=3014135..3015154][gbkey=CDS]	1.22	0.142	0.225	FALSE
lcl|NC_008596.1_prot_YP_887617.1_3195[locus_tag=MSMEG_3308][db_xref=GeneID:4532382][protein=universalstressproteinfamilyprotein][protein_id=YP_887617.1][location=3388088..3388576][gbkey=CDS]	lcl|NC_008596.1_prot_YP_887617.1_3195[locus_tag=MSMEG_3308][db_xref=GeneID:4532382][protein=universalstressproteinfamilyprotein][protein_id=YP_887617.1][location=3388088..3388576][gbkey=CDS]	1.22	5.76e-08	6.97e-07	TRUE
lcl|NC_008596.1_prot_YP_884806.1_383[locus_tag=MSMEG_0393][db_xref=GeneID:4533018][protein=Fmtprotein][protein_id=YP_884806.1][location=443164..443967][gbkey=CDS]	lcl|NC_008596.1_prot_YP_884806.1_383[locus_tag=MSMEG_0393][db_xref=GeneID:4533018][protein=Fmtprotein][protein_id=YP_884806.1][location=443164..443967][gbkey=CDS]	1.22	9.73e-08	1.11e-06	TRUE
lcl|NC_008596.1_prot_YP_886258.1_1835[locus_tag=MSMEG_1892][db_xref=GeneID:4535549][protein=transferase][protein_id=YP_886258.1][location=1971300..1972799][gbkey=CDS]	lcl|NC_008596.1_prot_YP_886258.1_1835[locus_tag=MSMEG_1892][db_xref=GeneID:4535549][protein=transferase][protein_id=YP_886258.1][location=1971300..1972799][gbkey=CDS]	1.22	0.00573	0.014	TRUE
lcl|NC_008596.1_prot_YP_885290.1_867[locus_tag=MSMEG_0887][db_xref=GeneID:4534919][protein=hypotheticalprotein][protein_id=YP_885290.1][location=972865..973422][gbkey=CDS]	lcl|NC_008596.1_prot_YP_885290.1_867[locus_tag=MSMEG_0887][db_xref=GeneID:4534919][protein=hypotheticalprotein][protein_id=YP_885290.1][location=972865..973422][gbkey=CDS]	1.22	6.87e-11	3.07e-09	TRUE
lcl|NC_008596.1_prot_YP_885047.1_624[locus_tag=MSMEG_0637][db_xref=GeneID:4532154][protein=iron-sulfurbindingoxidoreductase][protein_id=YP_885047.1][location=complement(717434..719002)][gbkey=CDS]	lcl|NC_008596.1_prot_YP_885047.1_624[locus_tag=MSMEG_0637][db_xref=GeneID:4532154][protein=iron-sulfurbindingoxidoreductase][protein_id=YP_885047.1][location=complement(717434..719002)][gbkey=CDS]	1.21	0.0687	0.121	FALSE
lcl|NC_008596.1_prot_YP_884476.1_53[locus_tag=MSMEG_0058][db_xref=GeneID:4532540][protein=hypotheticalprotein][protein_id=YP_884476.1][location=77398..77925][gbkey=CDS]	lcl|NC_008596.1_prot_YP_884476.1_53[locus_tag=MSMEG_0058][db_xref=GeneID:4532540][protein=hypotheticalprotein][protein_id=YP_884476.1][location=77398..77925][gbkey=CDS]	1.21	7.79e-06	4.28e-05	TRUE
lcl|NC_008596.1_prot_YP_890526.1_6104[locus_tag=MSMEG_6309][db_xref=GeneID:4532636][protein=ABCtransporterATP-bindingprotein][protein_id=YP_890526.1][location=6374547..6375320][gbkey=CDS]	lcl|NC_008596.1_prot_YP_890526.1_6104[locus_tag=MSMEG_6309][db_xref=GeneID:4532636][protein=ABCtransporterATP-bindingprotein][protein_id=YP_890526.1][location=6374547..6375320][gbkey=CDS]	1.21	0.000696	0.00218	TRUE
lcl|NC_008596.1_prot_YP_885110.1_687[locus_tag=MSMEG_0703][db_xref=GeneID:4531908][protein=hypotheticalprotein][protein_id=YP_885110.1][location=complement(791573..792196)][gbkey=CDS]	lcl|NC_008596.1_prot_YP_885110.1_687[locus_tag=MSMEG_0703][db_xref=GeneID:4531908][protein=hypotheticalprotein][protein_id=YP_885110.1][location=complement(791573..792196)][gbkey=CDS]	1.21	2.5e-10	8.78e-09	TRUE
lcl|NC_008596.1_prot_YP_886281.1_1858[locus_tag=MSMEG_1915][db_xref=GeneID:4535149][protein=anti-sigmafactor,familyprotein][protein_id=YP_886281.1][location=1997670..1997975][gbkey=CDS]	lcl|NC_008596.1_prot_YP_886281.1_1858[locus_tag=MSMEG_1915][db_xref=GeneID:4535149][protein=anti-sigmafactor,familyprotein][protein_id=YP_886281.1][location=1997670..1997975][gbkey=CDS]	1.2	0.137	0.218	FALSE
lcl|NC_008596.1_prot_YP_890693.1_6271[locus_tag=MSMEG_6479][db_xref=GeneID:4536470][protein=transcriptionalregulator][protein_id=YP_890693.1][location=complement(6542615..6543184)][gbkey=CDS]	lcl|NC_008596.1_prot_YP_890693.1_6271[locus_tag=MSMEG_6479][db_xref=GeneID:4536470][protein=transcriptionalregulator][protein_id=YP_890693.1][location=complement(6542615..6543184)][gbkey=CDS]	1.2	0.0174	0.0374	TRUE
lcl|NC_008596.1_prot_YP_888206.1_3784[locus_tag=MSMEG_3917][db_xref=GeneID:4532033][protein=hypotheticalprotein][protein_id=YP_888206.1][location=complement(3985843..3986388)][gbkey=CDS]	lcl|NC_008596.1_prot_YP_888206.1_3784[locus_tag=MSMEG_3917][db_xref=GeneID:4532033][protein=hypotheticalprotein][protein_id=YP_888206.1][location=complement(3985843..3986388)][gbkey=CDS]	1.2	0.0102	0.0233	TRUE
lcl|NC_008596.1_prot_YP_886463.1_2040[locus_tag=MSMEG_2105][db_xref=GeneID:4533417][protein=ATPdependentDNAligase][protein_id=YP_886463.1][location=complement(2182038..2183003)][gbkey=CDS]	lcl|NC_008596.1_prot_YP_886463.1_2040[locus_tag=MSMEG_2105][db_xref=GeneID:4533417][protein=ATPdependentDNAligase][protein_id=YP_886463.1][location=complement(2182038..2183003)][gbkey=CDS]	1.19	0.00998	0.023	TRUE
lcl|NC_008596.1_prot_YP_886789.1_2367[gene=mmsA][locus_tag=MSMEG_2449][db_xref=GeneID:4532727][protein=methylmalonate-semialdehydedehydrogenase][protein_id=YP_886789.1][location=2530003..2531496][gbkey=CDS]	lcl|NC_008596.1_prot_YP_886789.1_2367[gene=mmsA][locus_tag=MSMEG_2449][db_xref=GeneID:4532727][protein=methylmalonate-semialdehydedehydrogenase][protein_id=YP_886789.1][location=2530003..2531496][gbkey=CDS]	1.18	7.45e-10	2.09e-08	TRUE
lcl|NC_008596.1_prot_YP_884666.1_243[locus_tag=MSMEG_0251][db_xref=GeneID:4535632][protein=hypotheticalprotein][protein_id=YP_884666.1][location=complement(283518..284216)][gbkey=CDS]	lcl|NC_008596.1_prot_YP_884666.1_243[locus_tag=MSMEG_0251][db_xref=GeneID:4535632][protein=hypotheticalprotein][protein_id=YP_884666.1][location=complement(283518..284216)][gbkey=CDS]	1.18	2.98e-06	1.93e-05	TRUE
lcl|NC_008596.1_prot_YP_885878.1_1455[gene=mmsB][locus_tag=MSMEG_1496][db_xref=GeneID:4532534][protein=3-hydroxyisobutyratedehydrogenase][protein_id=YP_885878.1][location=complement(1587649..1588521)][gbkey=CDS]	lcl|NC_008596.1_prot_YP_885878.1_1455[gene=mmsB][locus_tag=MSMEG_1496][db_xref=GeneID:4532534][protein=3-hydroxyisobutyratedehydrogenase][protein_id=YP_885878.1][location=complement(1587649..1588521)][gbkey=CDS]	1.18	2.03e-06	1.38e-05	TRUE
lcl|NC_008596.1_prot_YP_885158.1_735[gene=fbaA][locus_tag=MSMEG_0752][db_xref=GeneID:4530899][protein=fructose-bisphosphatealdolase][protein_id=YP_885158.1][location=838859..839896][gbkey=CDS]	lcl|NC_008596.1_prot_YP_885158.1_735[gene=fbaA][locus_tag=MSMEG_0752][db_xref=GeneID:4530899][protein=fructose-bisphosphatealdolase][protein_id=YP_885158.1][location=838859..839896][gbkey=CDS]	1.18	1.36e-07	1.42e-06	TRUE
lcl|NC_008596.1_prot_YP_886669.1_2246[locus_tag=MSMEG_2323][db_xref=GeneID:4532070][protein=GntRfamilytranscriptionalregulator][protein_id=YP_886669.1][location=complement(2405673..2407112)][gbkey=CDS]	lcl|NC_008596.1_prot_YP_886669.1_2246[locus_tag=MSMEG_2323][db_xref=GeneID:4532070][protein=GntRfamilytranscriptionalregulator][protein_id=YP_886669.1][location=complement(2405673..2407112)][gbkey=CDS]	1.18	0.107	0.177	FALSE
lcl|NC_008596.1_prot_YP_890473.1_6051[locus_tag=MSMEG_6254][db_xref=GeneID:4533138][protein=hypotheticalprotein][protein_id=YP_890473.1][location=complement(6318744..6319214)][gbkey=CDS]	lcl|NC_008596.1_prot_YP_890473.1_6051[locus_tag=MSMEG_6254][db_xref=GeneID:4533138][protein=hypotheticalprotein][protein_id=YP_890473.1][location=complement(6318744..6319214)][gbkey=CDS]	1.18	0.0312	0.0622	FALSE
lcl|NC_008596.1_prot_YP_885722.1_1299[locus_tag=MSMEG_1332][db_xref=GeneID:4537617][protein=hypotheticalprotein][protein_id=YP_885722.1][location=complement(1431151..1432008)][gbkey=CDS]	lcl|NC_008596.1_prot_YP_885722.1_1299[locus_tag=MSMEG_1332][db_xref=GeneID:4537617][protein=hypotheticalprotein][protein_id=YP_885722.1][location=complement(1431151..1432008)][gbkey=CDS]	1.17	0.142	0.225	FALSE
lcl|NC_008596.1_prot_YP_890545.1_6123[locus_tag=MSMEG_6328][db_xref=GeneID:4533793][protein=hypotheticalprotein][protein_id=YP_890545.1][location=complement(6394590..6395096)][gbkey=CDS]	lcl|NC_008596.1_prot_YP_890545.1_6123[locus_tag=MSMEG_6328][db_xref=GeneID:4533793][protein=hypotheticalprotein][protein_id=YP_890545.1][location=complement(6394590..6395096)][gbkey=CDS]	1.17	1.54e-06	1.11e-05	TRUE
lcl|NC_008596.1_prot_YP_888657.1_4235[locus_tag=MSMEG_4382][db_xref=GeneID:4534065][protein=dehydrogenase/reductaseSDRfamilyproteinmember10][protein_id=YP_888657.1][location=4469384..4470145][gbkey=CDS]	lcl|NC_008596.1_prot_YP_888657.1_4235[locus_tag=MSMEG_4382][db_xref=GeneID:4534065][protein=dehydrogenase/reductaseSDRfamilyproteinmember10][protein_id=YP_888657.1][location=4469384..4470145][gbkey=CDS]	1.17	3.35e-07	3.12e-06	TRUE
lcl|NC_008596.1_prot_YP_888636.1_4214[locus_tag=MSMEG_4360][db_xref=GeneID:4535058][protein=hypotheticalprotein][protein_id=YP_888636.1][location=complement(4447509..4448855)][gbkey=CDS]	lcl|NC_008596.1_prot_YP_888636.1_4214[locus_tag=MSMEG_4360][db_xref=GeneID:4535058][protein=hypotheticalprotein][protein_id=YP_888636.1][location=complement(4447509..4448855)][gbkey=CDS]	1.17	5.64e-05	0.000236	TRUE
lcl|NC_008596.1_prot_YP_890065.1_5643[locus_tag=MSMEG_5838][db_xref=GeneID:4533885][protein=TetRfamilytranscriptionalregulator][protein_id=YP_890065.1][location=complement(5903822..5904367)][gbkey=CDS]	lcl|NC_008596.1_prot_YP_890065.1_5643[locus_tag=MSMEG_5838][db_xref=GeneID:4533885][protein=TetRfamilytranscriptionalregulator][protein_id=YP_890065.1][location=complement(5903822..5904367)][gbkey=CDS]	1.17	0.000713	0.00222	TRUE
lcl|NC_008596.1_prot_YP_890459.1_6037[locus_tag=MSMEG_6240][db_xref=GeneID:4537653][protein=hypotheticalprotein][protein_id=YP_890459.1][location=complement(6304953..6306446)][gbkey=CDS]	lcl|NC_008596.1_prot_YP_890459.1_6037[locus_tag=MSMEG_6240][db_xref=GeneID:4537653][protein=hypotheticalprotein][protein_id=YP_890459.1][location=complement(6304953..6306446)][gbkey=CDS]	1.16	0.00276	0.00733	TRUE
lcl|NC_008596.1_prot_YP_889272.1_4850[locus_tag=MSMEG_5021][db_xref=GeneID:4536308][protein=alcoholdehydrogenase][protein_id=YP_889272.1][location=complement(5117738..5118784)][gbkey=CDS]	lcl|NC_008596.1_prot_YP_889272.1_4850[locus_tag=MSMEG_5021][db_xref=GeneID:4536308][protein=alcoholdehydrogenase][protein_id=YP_889272.1][location=complement(5117738..5118784)][gbkey=CDS]	1.16	0.00152	0.00433	TRUE
lcl|NC_008596.1_prot_YP_890556.1_6134[locus_tag=MSMEG_6340][db_xref=GeneID:4533704][protein=short-chaindehydrogenase/reductaseSDR][protein_id=YP_890556.1][location=6402432..6403187][gbkey=CDS]	lcl|NC_008596.1_prot_YP_890556.1_6134[locus_tag=MSMEG_6340][db_xref=GeneID:4533704][protein=short-chaindehydrogenase/reductaseSDR][protein_id=YP_890556.1][location=6402432..6403187][gbkey=CDS]	1.16	0.129	0.207	FALSE
lcl|NC_008596.1_prot_YP_884468.1_45[locus_tag=MSMEG_0050][db_xref=GeneID:4534274][protein=hypotheticalprotein][protein_id=YP_884468.1][location=69779..70045][gbkey=CDS]	lcl|NC_008596.1_prot_YP_884468.1_45[locus_tag=MSMEG_0050][db_xref=GeneID:4534274][protein=hypotheticalprotein][protein_id=YP_884468.1][location=69779..70045][gbkey=CDS]	1.16	9.91e-07	7.56e-06	TRUE
lcl|NC_008596.1_prot_YP_885365.1_942[locus_tag=MSMEG_0963][db_xref=GeneID:4535430][protein=hypotheticalprotein][protein_id=YP_885365.1][location=1037522..1037764][gbkey=CDS]	lcl|NC_008596.1_prot_YP_885365.1_942[locus_tag=MSMEG_0963][db_xref=GeneID:4535430][protein=hypotheticalprotein][protein_id=YP_885365.1][location=1037522..1037764][gbkey=CDS]	1.16	0.0736	0.129	FALSE
lcl|NC_008596.1_prot_YP_885740.1_1317[locus_tag=MSMEG_1353][db_xref=GeneID:4536331][protein=ABCtransporter][protein_id=YP_885740.1][location=complement(1445847..1447268)][gbkey=CDS]	lcl|NC_008596.1_prot_YP_885740.1_1317[locus_tag=MSMEG_1353][db_xref=GeneID:4536331][protein=ABCtransporter][protein_id=YP_885740.1][location=complement(1445847..1447268)][gbkey=CDS]	1.16	3.92e-10	1.22e-08	TRUE
lcl|NC_008596.1_prot_YP_890436.1_6014[locus_tag=MSMEG_6217][db_xref=GeneID:4532335][protein=integralmembraneprotein][protein_id=YP_890436.1][location=6280594..6281244][gbkey=CDS]	lcl|NC_008596.1_prot_YP_890436.1_6014[locus_tag=MSMEG_6217][db_xref=GeneID:4532335][protein=integralmembraneprotein][protein_id=YP_890436.1][location=6280594..6281244][gbkey=CDS]	1.16	0.000475	0.00154	TRUE
lcl|NC_008596.1_prot_YP_887232.1_2810[locus_tag=MSMEG_2914][db_xref=GeneID:4536854][protein=L-idonate5-dehydrogenase][protein_id=YP_887232.1][location=2976308..2977282][gbkey=CDS]	lcl|NC_008596.1_prot_YP_887232.1_2810[locus_tag=MSMEG_2914][db_xref=GeneID:4536854][protein=L-idonate5-dehydrogenase][protein_id=YP_887232.1][location=2976308..2977282][gbkey=CDS]	1.16	2.44e-05	0.000115	TRUE
lcl|NC_008596.1_prot_YP_888559.1_4137[locus_tag=MSMEG_4282][db_xref=GeneID:4532349][protein=hypotheticalprotein][protein_id=YP_888559.1][location=complement(4366658..4367005)][gbkey=CDS]	lcl|NC_008596.1_prot_YP_888559.1_4137[locus_tag=MSMEG_4282][db_xref=GeneID:4532349][protein=hypotheticalprotein][protein_id=YP_888559.1][location=complement(4366658..4367005)][gbkey=CDS]	1.16	7.01e-07	5.68e-06	TRUE
lcl|NC_008596.1_prot_YP_889586.1_5164[locus_tag=MSMEG_5342][db_xref=GeneID:4532271][protein=hypotheticalprotein][protein_id=YP_889586.1][location=complement(5427211..5427540)][gbkey=CDS]	lcl|NC_008596.1_prot_YP_889586.1_5164[locus_tag=MSMEG_5342][db_xref=GeneID:4532271][protein=hypotheticalprotein][protein_id=YP_889586.1][location=complement(5427211..5427540)][gbkey=CDS]	1.15	0.0218	0.0454	TRUE
lcl|NC_008596.1_prot_YP_887773.1_3351[locus_tag=MSMEG_3469][db_xref=GeneID:4530831][protein=TetRfamilytranscriptionalregulator][protein_id=YP_887773.1][location=complement(3536190..3536777)][gbkey=CDS]	lcl|NC_008596.1_prot_YP_887773.1_3351[locus_tag=MSMEG_3469][db_xref=GeneID:4530831][protein=TetRfamilytranscriptionalregulator][protein_id=YP_887773.1][location=complement(3536190..3536777)][gbkey=CDS]	1.15	0.00323	0.00841	TRUE
lcl|NC_008596.1_prot_YP_886527.1_2104[locus_tag=MSMEG_2173][db_xref=GeneID:4536588][protein=GntRfamilytranscriptionalregulator][protein_id=YP_886527.1][location=2250029..2250721][gbkey=CDS]	lcl|NC_008596.1_prot_YP_886527.1_2104[locus_tag=MSMEG_2173][db_xref=GeneID:4536588][protein=GntRfamilytranscriptionalregulator][protein_id=YP_886527.1][location=2250029..2250721][gbkey=CDS]	1.15	1.59e-05	7.9e-05	TRUE
lcl|NC_008596.1_prot_YP_890327.1_5905[locus_tag=MSMEG_6106][db_xref=GeneID:4537430][protein=epoxidehydrolase][protein_id=YP_890327.1][location=6168956..6169927][gbkey=CDS]	lcl|NC_008596.1_prot_YP_890327.1_5905[locus_tag=MSMEG_6106][db_xref=GeneID:4537430][protein=epoxidehydrolase][protein_id=YP_890327.1][location=6168956..6169927][gbkey=CDS]	1.15	2.88e-08	4.03e-07	TRUE
lcl|NC_008596.1_prot_YP_888092.1_3670[locus_tag=MSMEG_3799][db_xref=GeneID:4534973][protein=hypotheticalprotein][protein_id=YP_888092.1][location=complement(3868776..3870062)][gbkey=CDS]	lcl|NC_008596.1_prot_YP_888092.1_3670[locus_tag=MSMEG_3799][db_xref=GeneID:4534973][protein=hypotheticalprotein][protein_id=YP_888092.1][location=complement(3868776..3870062)][gbkey=CDS]	1.15	5.18e-07	4.44e-06	TRUE
lcl|NC_008596.1_prot_YP_885289.1_866[locus_tag=MSMEG_0886][db_xref=GeneID:4537135][protein=serine/threonineproteinkinase][protein_id=YP_885289.1][location=complement(971320..972810)][gbkey=CDS]	lcl|NC_008596.1_prot_YP_885289.1_866[locus_tag=MSMEG_0886][db_xref=GeneID:4537135][protein=serine/threonineproteinkinase][protein_id=YP_885289.1][location=complement(971320..972810)][gbkey=CDS]	1.15	0.00329	0.00855	TRUE
lcl|NC_008596.1_prot_YP_886309.1_1886[locus_tag=MSMEG_1942][db_xref=GeneID:4532129][protein=integralmembraneprotein][protein_id=YP_886309.1][location=complement(2023699..2024412)][gbkey=CDS]	lcl|NC_008596.1_prot_YP_886309.1_1886[locus_tag=MSMEG_1942][db_xref=GeneID:4532129][protein=integralmembraneprotein][protein_id=YP_886309.1][location=complement(2023699..2024412)][gbkey=CDS]	1.15	0.0107	0.0243	TRUE
lcl|NC_008596.1_prot_YP_887636.1_3214[locus_tag=MSMEG_3328][db_xref=GeneID:4533396][protein=hypotheticalprotein][protein_id=YP_887636.1][location=complement(3406973..3407374)][gbkey=CDS]	lcl|NC_008596.1_prot_YP_887636.1_3214[locus_tag=MSMEG_3328][db_xref=GeneID:4533396][protein=hypotheticalprotein][protein_id=YP_887636.1][location=complement(3406973..3407374)][gbkey=CDS]	1.15	8.35e-07	6.61e-06	TRUE
lcl|NC_008596.1_prot_YP_888919.1_4497[locus_tag=MSMEG_4656][db_xref=GeneID:4537283][protein=sugarABCtransporterATP-bindingprotein][protein_id=YP_888919.1][location=complement(4743236..4744054)][gbkey=CDS]	lcl|NC_008596.1_prot_YP_888919.1_4497[locus_tag=MSMEG_4656][db_xref=GeneID:4537283][protein=sugarABCtransporterATP-bindingprotein][protein_id=YP_888919.1][location=complement(4743236..4744054)][gbkey=CDS]	1.14	0.00429	0.0108	TRUE
lcl|NC_008596.1_prot_YP_886032.1_1609[locus_tag=MSMEG_1655][db_xref=GeneID:4530950][protein=alpha/betahydrolase][protein_id=YP_886032.1][location=complement(1750851..1751690)][gbkey=CDS]	lcl|NC_008596.1_prot_YP_886032.1_1609[locus_tag=MSMEG_1655][db_xref=GeneID:4530950][protein=alpha/betahydrolase][protein_id=YP_886032.1][location=complement(1750851..1751690)][gbkey=CDS]	1.14	1.9e-06	1.31e-05	TRUE
lcl|NC_008596.1_prot_YP_890999.1_6577[locus_tag=MSMEG_6791][db_xref=GeneID:4533563][protein=3-hydroxybutyryl-CoAdehydrogenase][protein_id=YP_890999.1][location=6838975..6839937][gbkey=CDS]	lcl|NC_008596.1_prot_YP_890999.1_6577[locus_tag=MSMEG_6791][db_xref=GeneID:4533563][protein=3-hydroxybutyryl-CoAdehydrogenase][protein_id=YP_890999.1][location=6838975..6839937][gbkey=CDS]	1.14	7.77e-08	9.18e-07	TRUE
lcl|NC_008596.1_prot_YP_886832.1_2410[locus_tag=MSMEG_2493][db_xref=GeneID:4535980][protein=aminotransferase,classIandIIfamilyprotein][protein_id=YP_886832.1][location=complement(2578576..2579775)][gbkey=CDS]	lcl|NC_008596.1_prot_YP_886832.1_2410[locus_tag=MSMEG_2493][db_xref=GeneID:4535980][protein=aminotransferase,classIandIIfamilyprotein][protein_id=YP_886832.1][location=complement(2578576..2579775)][gbkey=CDS]	1.14	0.0673	0.119	FALSE
lcl|NC_008596.1_prot_YP_886630.1_2207[locus_tag=MSMEG_2278][db_xref=GeneID:4531669][protein=membrane-boundoxidoreductase][protein_id=YP_886630.1][location=complement(2360646..2362238)][gbkey=CDS]	lcl|NC_008596.1_prot_YP_886630.1_2207[locus_tag=MSMEG_2278][db_xref=GeneID:4531669][protein=membrane-boundoxidoreductase][protein_id=YP_886630.1][location=complement(2360646..2362238)][gbkey=CDS]	1.14	0.00897	0.0208	TRUE
lcl|NC_008596.1_prot_YP_885874.1_1451[locus_tag=MSMEG_1492][db_xref=GeneID:4537252][protein=MarRfamilytranscriptionalregulator][protein_id=YP_885874.1][location=1584173..1584694][gbkey=CDS]	lcl|NC_008596.1_prot_YP_885874.1_1451[locus_tag=MSMEG_1492][db_xref=GeneID:4537252][protein=MarRfamilytranscriptionalregulator][protein_id=YP_885874.1][location=1584173..1584694][gbkey=CDS]	1.14	3.73e-06	2.29e-05	TRUE
lcl|NC_008596.1_prot_YP_885812.1_1389[locus_tag=MSMEG_1430][db_xref=GeneID:4536935][protein=TetRfamilytranscriptionalregulator][protein_id=YP_885812.1][location=1531094..1531729][gbkey=CDS]	lcl|NC_008596.1_prot_YP_885812.1_1389[locus_tag=MSMEG_1430][db_xref=GeneID:4536935][protein=TetRfamilytranscriptionalregulator][protein_id=YP_885812.1][location=1531094..1531729][gbkey=CDS]	1.14	1.42e-06	1.04e-05	TRUE
lcl|NC_008596.1_prot_YP_889801.1_5379[locus_tag=MSMEG_5566][db_xref=GeneID:4530877][protein=transcriptionalregulator][protein_id=YP_889801.1][location=complement(5653799..5654224)][gbkey=CDS]	lcl|NC_008596.1_prot_YP_889801.1_5379[locus_tag=MSMEG_5566][db_xref=GeneID:4530877][protein=transcriptionalregulator][protein_id=YP_889801.1][location=complement(5653799..5654224)][gbkey=CDS]	1.14	0.0025	0.0067	TRUE
lcl|NC_008596.1_prot_YP_890686.1_6264[locus_tag=MSMEG_6473][db_xref=GeneID:4536950][protein=tetracenomycinpolyketidesynthesisO-methyltransferaseTcmP][protein_id=YP_890686.1][location=complement(6537143..6537961)][gbkey=CDS]	lcl|NC_008596.1_prot_YP_890686.1_6264[locus_tag=MSMEG_6473][db_xref=GeneID:4536950][protein=tetracenomycinpolyketidesynthesisO-methyltransferaseTcmP][protein_id=YP_890686.1][location=complement(6537143..6537961)][gbkey=CDS]	1.14	9.6e-07	7.36e-06	TRUE
lcl|NC_008596.1_prot_YP_886403.1_1980[locus_tag=MSMEG_2042][db_xref=GeneID:4531675][protein=phosphotransferaseenzymefamilyprotein][protein_id=YP_886403.1][location=complement(2119958..2121094)][gbkey=CDS]	lcl|NC_008596.1_prot_YP_886403.1_1980[locus_tag=MSMEG_2042][db_xref=GeneID:4531675][protein=phosphotransferaseenzymefamilyprotein][protein_id=YP_886403.1][location=complement(2119958..2121094)][gbkey=CDS]	1.13	3.55e-07	3.27e-06	TRUE
lcl|NC_008596.1_prot_YP_889940.1_5518[locus_tag=MSMEG_5707][db_xref=GeneID:4531209][protein=cupin][protein_id=YP_889940.1][location=complement(5792803..5793156)][gbkey=CDS]	lcl|NC_008596.1_prot_YP_889940.1_5518[locus_tag=MSMEG_5707][db_xref=GeneID:4531209][protein=cupin][protein_id=YP_889940.1][location=complement(5792803..5793156)][gbkey=CDS]	1.13	0.0366	0.0714	FALSE
lcl|NC_008596.1_prot_YP_887243.1_2821[locus_tag=MSMEG_2924][db_xref=GeneID:4536397][protein=permeasebinding-proteincomponent][protein_id=YP_887243.1][location=complement(2987165..2988118)][gbkey=CDS]	lcl|NC_008596.1_prot_YP_887243.1_2821[locus_tag=MSMEG_2924][db_xref=GeneID:4536397][protein=permeasebinding-proteincomponent][protein_id=YP_887243.1][location=complement(2987165..2988118)][gbkey=CDS]	1.13	0.0679	0.12	FALSE
lcl|NC_008596.1_prot_YP_889226.1_4804[locus_tag=MSMEG_4975][db_xref=GeneID:4536081][protein=flavin-nucleotide-bindingprotein][protein_id=YP_889226.1][location=complement(5070449..5071123)][gbkey=CDS]	lcl|NC_008596.1_prot_YP_889226.1_4804[locus_tag=MSMEG_4975][db_xref=GeneID:4536081][protein=flavin-nucleotide-bindingprotein][protein_id=YP_889226.1][location=complement(5070449..5071123)][gbkey=CDS]	1.12	2.64e-07	2.55e-06	TRUE
lcl|NC_008596.1_prot_YP_889913.1_5491[locus_tag=MSMEG_5680][db_xref=GeneID:4530909][protein=glyoxalase][protein_id=YP_889913.1][location=5770134..5770589][gbkey=CDS]	lcl|NC_008596.1_prot_YP_889913.1_5491[locus_tag=MSMEG_5680][db_xref=GeneID:4530909][protein=glyoxalase][protein_id=YP_889913.1][location=5770134..5770589][gbkey=CDS]	1.12	3.4e-06	2.12e-05	TRUE
lcl|NC_008596.1_prot_YP_891106.1_6684[locus_tag=MSMEG_6907][db_xref=GeneID:4535317][protein=MmcIprotein][protein_id=YP_891106.1][location=6952349..6953122][gbkey=CDS]	lcl|NC_008596.1_prot_YP_891106.1_6684[locus_tag=MSMEG_6907][db_xref=GeneID:4535317][protein=MmcIprotein][protein_id=YP_891106.1][location=6952349..6953122][gbkey=CDS]	1.12	5.74e-08	6.97e-07	TRUE
lcl|NC_008596.1_prot_YP_885213.1_790[locus_tag=MSMEG_0809][db_xref=GeneID:4531405][protein=isoprenylcysteinecarboxylmethyltransferase][protein_id=YP_885213.1][location=894762..895265][gbkey=CDS]	lcl|NC_008596.1_prot_YP_885213.1_790[locus_tag=MSMEG_0809][db_xref=GeneID:4531405][protein=isoprenylcysteinecarboxylmethyltransferase][protein_id=YP_885213.1][location=894762..895265][gbkey=CDS]	1.12	0.0262	0.0533	FALSE
lcl|NC_008596.1_prot_YP_887901.1_3479[locus_tag=MSMEG_3598][db_xref=GeneID:4532198][protein=periplasmicsugar-bindingproteins][protein_id=YP_887901.1][location=complement(3662144..3663193)][gbkey=CDS]	lcl|NC_008596.1_prot_YP_887901.1_3479[locus_tag=MSMEG_3598][db_xref=GeneID:4532198][protein=periplasmicsugar-bindingproteins][protein_id=YP_887901.1][location=complement(3662144..3663193)][gbkey=CDS]	1.11	9.99e-09	1.67e-07	TRUE
lcl|NC_008596.1_prot_YP_885116.1_693[gene=dnaK][locus_tag=MSMEG_0709][db_xref=GeneID:4532040][protein=molecularchaperoneDnaK][protein_id=YP_885116.1][location=796766..798634][gbkey=CDS]	lcl|NC_008596.1_prot_YP_885116.1_693[gene=dnaK][locus_tag=MSMEG_0709][db_xref=GeneID:4532040][protein=molecularchaperoneDnaK][protein_id=YP_885116.1][location=796766..798634][gbkey=CDS]	1.11	2.69e-10	9.15e-09	TRUE
lcl|NC_008596.1_prot_YP_887682.1_3260[locus_tag=MSMEG_3376][db_xref=GeneID:4535493][protein=beta-lactamase][protein_id=YP_887682.1][location=3447605..3448519][gbkey=CDS]	lcl|NC_008596.1_prot_YP_887682.1_3260[locus_tag=MSMEG_3376][db_xref=GeneID:4535493][protein=beta-lactamase][protein_id=YP_887682.1][location=3447605..3448519][gbkey=CDS]	1.11	2.45e-07	2.39e-06	TRUE
lcl|NC_008596.1_prot_YP_888669.1_4247[locus_tag=MSMEG_4394][db_xref=GeneID:4531934][protein=LysRfamilytranscriptionalregulator][protein_id=YP_888669.1][location=complement(4486041..4486934)][gbkey=CDS]	lcl|NC_008596.1_prot_YP_888669.1_4247[locus_tag=MSMEG_4394][db_xref=GeneID:4531934][protein=LysRfamilytranscriptionalregulator][protein_id=YP_888669.1][location=complement(4486041..4486934)][gbkey=CDS]	1.11	0.0185	0.0394	TRUE
lcl|NC_008596.1_prot_YP_886632.1_2209[locus_tag=MSMEG_2280][db_xref=GeneID:4535320][protein=pyruvatedehydrogenase][protein_id=YP_886632.1][location=2363217..2364947][gbkey=CDS]	lcl|NC_008596.1_prot_YP_886632.1_2209[locus_tag=MSMEG_2280][db_xref=GeneID:4535320][protein=pyruvatedehydrogenase][protein_id=YP_886632.1][location=2363217..2364947][gbkey=CDS]	1.11	4.87e-07	4.23e-06	TRUE
lcl|NC_008596.1_prot_YP_890092.1_5670[locus_tag=MSMEG_5865][db_xref=GeneID:4537156][protein=hypotheticalprotein][protein_id=YP_890092.1][location=5930884..5931423][gbkey=CDS]	lcl|NC_008596.1_prot_YP_890092.1_5670[locus_tag=MSMEG_5865][db_xref=GeneID:4537156][protein=hypotheticalprotein][protein_id=YP_890092.1][location=5930884..5931423][gbkey=CDS]	1.11	0.0403	0.0772	FALSE
lcl|NC_008596.1_prot_YP_889364.1_4942[locus_tag=MSMEG_5118][db_xref=GeneID:4533160][protein=nudixhydrolase][protein_id=YP_889364.1][location=5215146..5215685][gbkey=CDS]	lcl|NC_008596.1_prot_YP_889364.1_4942[locus_tag=MSMEG_5118][db_xref=GeneID:4533160][protein=nudixhydrolase][protein_id=YP_889364.1][location=5215146..5215685][gbkey=CDS]	1.11	4.46e-06	2.66e-05	TRUE
lcl|NC_008596.1_prot_YP_887447.1_3025[locus_tag=MSMEG_3132][db_xref=GeneID:4537418][protein=DNA-bindingprotein][protein_id=YP_887447.1][location=3207089..3207892][gbkey=CDS]	lcl|NC_008596.1_prot_YP_887447.1_3025[locus_tag=MSMEG_3132][db_xref=GeneID:4537418][protein=DNA-bindingprotein][protein_id=YP_887447.1][location=3207089..3207892][gbkey=CDS]	1.1	0.0356	0.0698	FALSE
lcl|NC_008596.1_prot_YP_889606.1_5184[locus_tag=MSMEG_5362][db_xref=GeneID:4531104][protein=hypotheticalprotein][protein_id=YP_889606.1][location=5442231..5442995][gbkey=CDS]	lcl|NC_008596.1_prot_YP_889606.1_5184[locus_tag=MSMEG_5362][db_xref=GeneID:4531104][protein=hypotheticalprotein][protein_id=YP_889606.1][location=5442231..5442995][gbkey=CDS]	1.1	0.0984	0.164	FALSE
lcl|NC_008596.1_prot_YP_888637.1_4215[locus_tag=MSMEG_4362][db_xref=GeneID:4536440][protein=universalstressproteinfamilyprotein][protein_id=YP_888637.1][location=complement(4449005..4449823)][gbkey=CDS]	lcl|NC_008596.1_prot_YP_888637.1_4215[locus_tag=MSMEG_4362][db_xref=GeneID:4536440][protein=universalstressproteinfamilyprotein][protein_id=YP_888637.1][location=complement(4449005..4449823)][gbkey=CDS]	1.1	7.61e-09	1.37e-07	TRUE
lcl|NC_008596.1_prot_YP_889224.1_4802[locus_tag=MSMEG_4973][db_xref=GeneID:4534059][protein=glyoxalase/bleomycinresistanceprotein/dioxygenase][protein_id=YP_889224.1][location=5069552..5069935][gbkey=CDS]	lcl|NC_008596.1_prot_YP_889224.1_4802[locus_tag=MSMEG_4973][db_xref=GeneID:4534059][protein=glyoxalase/bleomycinresistanceprotein/dioxygenase][protein_id=YP_889224.1][location=5069552..5069935][gbkey=CDS]	1.09	0.000379	0.00126	TRUE
lcl|NC_008596.1_prot_YP_886934.1_2512[locus_tag=MSMEG_2597][db_xref=GeneID:4534575][protein=aldehydedehydrogenase][protein_id=YP_886934.1][location=2679970..2681325][gbkey=CDS]	lcl|NC_008596.1_prot_YP_886934.1_2512[locus_tag=MSMEG_2597][db_xref=GeneID:4534575][protein=aldehydedehydrogenase][protein_id=YP_886934.1][location=2679970..2681325][gbkey=CDS]	1.09	3.76e-07	3.41e-06	TRUE
lcl|NC_008596.1_prot_YP_884817.1_394[locus_tag=MSMEG_0404][db_xref=GeneID:4537625][protein=sigmaassociatedprotein][protein_id=YP_884817.1][location=466804..467214][gbkey=CDS]	lcl|NC_008596.1_prot_YP_884817.1_394[locus_tag=MSMEG_0404][db_xref=GeneID:4537625][protein=sigmaassociatedprotein][protein_id=YP_884817.1][location=466804..467214][gbkey=CDS]	1.08	0.0131	0.0292	TRUE
lcl|NC_008596.1_prot_YP_886943.1_2521[locus_tag=MSMEG_2606][db_xref=GeneID:4533956][protein=ArsRfamilytranscriptionalregulator][protein_id=YP_886943.1][location=2687544..2687846][gbkey=CDS]	lcl|NC_008596.1_prot_YP_886943.1_2521[locus_tag=MSMEG_2606][db_xref=GeneID:4533956][protein=ArsRfamilytranscriptionalregulator][protein_id=YP_886943.1][location=2687544..2687846][gbkey=CDS]	1.08	1.83e-05	8.97e-05	TRUE
lcl|NC_008596.1_prot_YP_890760.1_6338[locus_tag=MSMEG_6548][db_xref=GeneID:4533753][protein=Rieskeiron-sulfurprotein][protein_id=YP_890760.1][location=complement(6604992..6605408)][gbkey=CDS]	lcl|NC_008596.1_prot_YP_890760.1_6338[locus_tag=MSMEG_6548][db_xref=GeneID:4533753][protein=Rieskeiron-sulfurprotein][protein_id=YP_890760.1][location=complement(6604992..6605408)][gbkey=CDS]	1.08	0.243	0.351	FALSE
lcl|NC_008596.1_prot_YP_891023.1_6601[locus_tag=MSMEG_6818][db_xref=GeneID:4536990][protein=dehydrogenase][protein_id=YP_891023.1][location=complement(6868472..6869674)][gbkey=CDS]	lcl|NC_008596.1_prot_YP_891023.1_6601[locus_tag=MSMEG_6818][db_xref=GeneID:4536990][protein=dehydrogenase][protein_id=YP_891023.1][location=complement(6868472..6869674)][gbkey=CDS]	1.08	0.0158	0.0344	TRUE
lcl|NC_008596.1_prot_YP_887217.1_2795[locus_tag=MSMEG_2897][db_xref=GeneID:4536284][protein=hypotheticalprotein][protein_id=YP_887217.1][location=2961061..2961381][gbkey=CDS]	lcl|NC_008596.1_prot_YP_887217.1_2795[locus_tag=MSMEG_2897][db_xref=GeneID:4536284][protein=hypotheticalprotein][protein_id=YP_887217.1][location=2961061..2961381][gbkey=CDS]	1.08	0.157	0.245	FALSE
lcl|NC_008596.1_prot_YP_885777.1_1354[locus_tag=MSMEG_1391][db_xref=GeneID:4532910][protein=LysRfamilytranscriptionalregulator][protein_id=YP_885777.1][location=complement(1492993..1493892)][gbkey=CDS]	lcl|NC_008596.1_prot_YP_885777.1_1354[locus_tag=MSMEG_1391][db_xref=GeneID:4532910][protein=LysRfamilytranscriptionalregulator][protein_id=YP_885777.1][location=complement(1492993..1493892)][gbkey=CDS]	1.08	5.69e-05	0.000237	TRUE
lcl|NC_008596.1_prot_YP_885558.1_1135[locus_tag=MSMEG_1165][db_xref=GeneID:4532406][protein=nucleotide-bindingprotein][protein_id=YP_885558.1][location=complement(1227792..1228283)][gbkey=CDS]	lcl|NC_008596.1_prot_YP_885558.1_1135[locus_tag=MSMEG_1165][db_xref=GeneID:4532406][protein=nucleotide-bindingprotein][protein_id=YP_885558.1][location=complement(1227792..1228283)][gbkey=CDS]	1.08	7.76e-08	9.18e-07	TRUE
lcl|NC_008596.1_prot_YP_888247.1_3825[locus_tag=MSMEG_3958][db_xref=GeneID:4532921][protein=glyoxalase/bleomycinresistanceprotein/dioxygenase][protein_id=YP_888247.1][location=complement(4028808..4029335)][gbkey=CDS]	lcl|NC_008596.1_prot_YP_888247.1_3825[locus_tag=MSMEG_3958][db_xref=GeneID:4532921][protein=glyoxalase/bleomycinresistanceprotein/dioxygenase][protein_id=YP_888247.1][location=complement(4028808..4029335)][gbkey=CDS]	1.07	8.18e-05	0.000328	TRUE
lcl|NC_008596.1_prot_YP_887980.1_3558[locus_tag=MSMEG_3677][db_xref=GeneID:4532412][protein=serine/threonineproteinkinase][protein_id=YP_887980.1][location=3743679..3745160][gbkey=CDS]	lcl|NC_008596.1_prot_YP_887980.1_3558[locus_tag=MSMEG_3677][db_xref=GeneID:4532412][protein=serine/threonineproteinkinase][protein_id=YP_887980.1][location=3743679..3745160][gbkey=CDS]	1.07	4.72e-06	2.79e-05	TRUE
lcl|NC_008596.1_prot_YP_885339.1_916[gene=senX3][locus_tag=MSMEG_0936][db_xref=GeneID:4536256][protein=sensorhistidinekinaseSenX3][protein_id=YP_885339.1][location=1016604..1017758][gbkey=CDS]	lcl|NC_008596.1_prot_YP_885339.1_916[gene=senX3][locus_tag=MSMEG_0936][db_xref=GeneID:4536256][protein=sensorhistidinekinaseSenX3][protein_id=YP_885339.1][location=1016604..1017758][gbkey=CDS]	1.07	0.002	0.00551	TRUE
lcl|NC_008596.1_prot_YP_889250.1_4828[locus_tag=MSMEG_4998][db_xref=GeneID:4532315][protein=alpha/betahydrolase][protein_id=YP_889250.1][location=complement(5095326..5096555)][gbkey=CDS]	lcl|NC_008596.1_prot_YP_889250.1_4828[locus_tag=MSMEG_4998][db_xref=GeneID:4532315][protein=alpha/betahydrolase][protein_id=YP_889250.1][location=complement(5095326..5096555)][gbkey=CDS]	1.07	0.0567	0.103	FALSE
lcl|NC_008596.1_prot_YP_889411.1_4989[locus_tag=MSMEG_5165][db_xref=GeneID:4535241][protein=integralmembraneprotein][protein_id=YP_889411.1][location=5266487..5266834][gbkey=CDS]	lcl|NC_008596.1_prot_YP_889411.1_4989[locus_tag=MSMEG_5165][db_xref=GeneID:4535241][protein=integralmembraneprotein][protein_id=YP_889411.1][location=5266487..5266834][gbkey=CDS]	1.06	0.151	0.238	FALSE
lcl|NC_008596.1_prot_YP_886108.1_1685[locus_tag=MSMEG_1736][db_xref=GeneID:4533568][protein=glycerol-3-phosphatedehydrogenase][protein_id=YP_886108.1][location=1829060..1830805][gbkey=CDS]	lcl|NC_008596.1_prot_YP_886108.1_1685[locus_tag=MSMEG_1736][db_xref=GeneID:4533568][protein=glycerol-3-phosphatedehydrogenase][protein_id=YP_886108.1][location=1829060..1830805][gbkey=CDS]	1.06	7.2e-09	1.32e-07	TRUE
lcl|NC_008596.1_prot_YP_888963.1_4541[locus_tag=MSMEG_4702][db_xref=GeneID:4531862][protein=ABCtransporterpermease][protein_id=YP_888963.1][location=complement(4789876..4791876)][gbkey=CDS]	lcl|NC_008596.1_prot_YP_888963.1_4541[locus_tag=MSMEG_4702][db_xref=GeneID:4531862][protein=ABCtransporterpermease][protein_id=YP_888963.1][location=complement(4789876..4791876)][gbkey=CDS]	1.06	0.0628	0.113	FALSE
lcl|NC_008596.1_prot_YP_889664.1_5242[locus_tag=MSMEG_5424][db_xref=GeneID:4534196][protein=TetRfamilytranscriptionalregulator][protein_id=YP_889664.1][location=complement(5508726..5509340)][gbkey=CDS]	lcl|NC_008596.1_prot_YP_889664.1_5242[locus_tag=MSMEG_5424][db_xref=GeneID:4534196][protein=TetRfamilytranscriptionalregulator][protein_id=YP_889664.1][location=complement(5508726..5509340)][gbkey=CDS]	1.06	1.27e-07	1.35e-06	TRUE
lcl|NC_008596.1_prot_YP_889222.1_4800[locus_tag=MSMEG_4971][db_xref=GeneID:4532478][protein=oxidoreductase][protein_id=YP_889222.1][location=complement(5067953..5068975)][gbkey=CDS]	lcl|NC_008596.1_prot_YP_889222.1_4800[locus_tag=MSMEG_4971][db_xref=GeneID:4532478][protein=oxidoreductase][protein_id=YP_889222.1][location=complement(5067953..5068975)][gbkey=CDS]	1.05	2.47e-08	3.56e-07	TRUE
lcl|NC_008596.1_prot_YP_889549.1_5127[gene=putP][locus_tag=MSMEG_5303][db_xref=GeneID:4535418][protein=sodium/prolinesymporter][protein_id=YP_889549.1][location=5392572..5394098][gbkey=CDS]	lcl|NC_008596.1_prot_YP_889549.1_5127[gene=putP][locus_tag=MSMEG_5303][db_xref=GeneID:4535418][protein=sodium/prolinesymporter][protein_id=YP_889549.1][location=5392572..5394098][gbkey=CDS]	1.05	0.000619	0.00196	TRUE
lcl|NC_008596.1_prot_YP_886908.1_2486[locus_tag=MSMEG_2571][db_xref=GeneID:4536900][protein=cupin][protein_id=YP_886908.1][location=2655727..2656023][gbkey=CDS]	lcl|NC_008596.1_prot_YP_886908.1_2486[locus_tag=MSMEG_2571][db_xref=GeneID:4536900][protein=cupin][protein_id=YP_886908.1][location=2655727..2656023][gbkey=CDS]	1.05	4.64e-06	2.75e-05	TRUE
lcl|NC_008596.1_prot_YP_889329.1_4907[gene=glgC][locus_tag=MSMEG_5078][db_xref=GeneID:4531618][protein=glucose-1-phosphateadenylyltransferase][protein_id=YP_889329.1][location=complement(5178352..5179566)][gbkey=CDS]	lcl|NC_008596.1_prot_YP_889329.1_4907[gene=glgC][locus_tag=MSMEG_5078][db_xref=GeneID:4531618][protein=glucose-1-phosphateadenylyltransferase][protein_id=YP_889329.1][location=complement(5178352..5179566)][gbkey=CDS]	1.05	1.7e-08	2.58e-07	TRUE
lcl|NC_008596.1_prot_YP_884470.1_47[locus_tag=MSMEG_0052][db_xref=GeneID:4536937][protein=hypotheticalprotein][protein_id=YP_884470.1][location=70911..71690][gbkey=CDS]	lcl|NC_008596.1_prot_YP_884470.1_47[locus_tag=MSMEG_0052][db_xref=GeneID:4536937][protein=hypotheticalprotein][protein_id=YP_884470.1][location=70911..71690][gbkey=CDS]	1.05	0.129	0.207	FALSE
lcl|NC_008596.1_prot_YP_889668.1_5246[locus_tag=MSMEG_5429][db_xref=GeneID:4533376][protein=LpqTprotein][protein_id=YP_889668.1][location=5512458..5513096][gbkey=CDS]	lcl|NC_008596.1_prot_YP_889668.1_5246[locus_tag=MSMEG_5429][db_xref=GeneID:4533376][protein=LpqTprotein][protein_id=YP_889668.1][location=5512458..5513096][gbkey=CDS]	1.05	0.00699	0.0167	TRUE
lcl|NC_008596.1_prot_YP_884934.1_511[locus_tag=MSMEG_0523][db_xref=GeneID:4537505][protein=DNA-bindingprotein][protein_id=YP_884934.1][location=complement(602113..603006)][gbkey=CDS]	lcl|NC_008596.1_prot_YP_884934.1_511[locus_tag=MSMEG_0523][db_xref=GeneID:4537505][protein=DNA-bindingprotein][protein_id=YP_884934.1][location=complement(602113..603006)][gbkey=CDS]	1.05	0.000154	0.000577	TRUE
lcl|NC_008596.1_prot_YP_886805.1_2383[locus_tag=MSMEG_2465][db_xref=GeneID:4533036][protein=adeninedeaminase][protein_id=YP_886805.1][location=2544747..2545967][gbkey=CDS]	lcl|NC_008596.1_prot_YP_886805.1_2383[locus_tag=MSMEG_2465][db_xref=GeneID:4533036][protein=adeninedeaminase][protein_id=YP_886805.1][location=2544747..2545967][gbkey=CDS]	1.05	0.00555	0.0136	TRUE
lcl|NC_008596.1_prot_YP_889416.1_4994[locus_tag=MSMEG_5170][db_xref=GeneID:4533663][protein=pyridoxamine5-phosphateoxidase][protein_id=YP_889416.1][location=complement(5271288..5271731)][gbkey=CDS] lcl|NC_008596.1_prot_YP_889416.1_4994[locus_tag=MSMEG_5170][db_xref=GeneID:4533663][protein=pyridoxamine5-phosphateoxidase][protein_id=YP_889416.1][location=complement(5271288..5271731)][gbkey=CDS]	lcl|NC_008596.1_prot_YP_889416.1_4994[locus_tag=MSMEG_5170][db_xref=GeneID:4533663][protein=pyridoxamine5-phosphateoxidase][protein_id=YP_889416.1][location=complement(5271288..5271731)][gbkey=CDS] lcl|NC_008596.1_prot_YP_889416.1_4994[locus_tag=MSMEG_5170][db_xref=GeneID:4533663][protein=pyridoxamine5-phosphateoxidase][protein_id=YP_889416.1][location=complement(5271288..5271731)][gbkey=CDS]	1.04	0.801	0.87	FALSE
lcl|NC_008596.1_prot_YP_886044.1_1621[locus_tag=MSMEG_1668][db_xref=GeneID:4533608][protein=pyridoxamine5-phosphateoxidase][protein_id=YP_886044.1][location=1761933..1762454][gbkey=CDS] lcl|NC_008596.1_prot_YP_886044.1_1621[locus_tag=MSMEG_1668][db_xref=GeneID:4533608][protein=pyridoxamine5-phosphateoxidase][protein_id=YP_886044.1][location=1761933..1762454][gbkey=CDS]	lcl|NC_008596.1_prot_YP_886044.1_1621[locus_tag=MSMEG_1668][db_xref=GeneID:4533608][protein=pyridoxamine5-phosphateoxidase][protein_id=YP_886044.1][location=1761933..1762454][gbkey=CDS] lcl|NC_008596.1_prot_YP_886044.1_1621[locus_tag=MSMEG_1668][db_xref=GeneID:4533608][protein=pyridoxamine5-phosphateoxidase][protein_id=YP_886044.1][location=1761933..1762454][gbkey=CDS]	1.04	0.789	0.861	FALSE
lcl|NC_008596.1_prot_YP_887694.1_3272[locus_tag=MSMEG_3388][db_xref=GeneID:4531755][protein=S-(hydroxymethyl)glutathionedehydrogenase/classIIIalcoholdehydrogenase][protein_id=YP_887694.1][location=complement(3458388..3459635)][gbkey=CDS]	lcl|NC_008596.1_prot_YP_887694.1_3272[locus_tag=MSMEG_3388][db_xref=GeneID:4531755][protein=S-(hydroxymethyl)glutathionedehydrogenase/classIIIalcoholdehydrogenase][protein_id=YP_887694.1][location=complement(3458388..3459635)][gbkey=CDS]	1.04	0.178	0.272	FALSE
lcl|NC_008596.1_prot_YP_886149.1_1726[locus_tag=MSMEG_1777][db_xref=GeneID:4532466][protein=UsfYprotein][protein_id=YP_886149.1][location=1864669..1864974][gbkey=CDS]	lcl|NC_008596.1_prot_YP_886149.1_1726[locus_tag=MSMEG_1777][db_xref=GeneID:4532466][protein=UsfYprotein][protein_id=YP_886149.1][location=1864669..1864974][gbkey=CDS]	1.04	0.00848	0.0198	TRUE
lcl|NC_008596.1_prot_YP_884521.1_98[locus_tag=MSMEG_0105][db_xref=GeneID:4536254][protein=LuxRfamilytranscriptionalregulator][protein_id=YP_884521.1][location=128084..128734][gbkey=CDS]	lcl|NC_008596.1_prot_YP_884521.1_98[locus_tag=MSMEG_0105][db_xref=GeneID:4536254][protein=LuxRfamilytranscriptionalregulator][protein_id=YP_884521.1][location=128084..128734][gbkey=CDS]	1.04	0.0755	0.132	FALSE
lcl|NC_008596.1_prot_YP_887700.1_3278[locus_tag=MSMEG_3394][db_xref=GeneID:4533503][protein=cupin][protein_id=YP_887700.1][location=3465586..3466005][gbkey=CDS]	lcl|NC_008596.1_prot_YP_887700.1_3278[locus_tag=MSMEG_3394][db_xref=GeneID:4533503][protein=cupin][protein_id=YP_887700.1][location=3465586..3466005][gbkey=CDS]	1.04	0.0833	0.144	FALSE
lcl|NC_008596.1_prot_YP_886469.1_2046[locus_tag=MSMEG_2111][db_xref=GeneID:4532159][protein=chorismatemutase][protein_id=YP_886469.1][location=2188645..2189190][gbkey=CDS]	lcl|NC_008596.1_prot_YP_886469.1_2046[locus_tag=MSMEG_2111][db_xref=GeneID:4532159][protein=chorismatemutase][protein_id=YP_886469.1][location=2188645..2189190][gbkey=CDS]	1.04	2.32e-05	0.00011	TRUE
lcl|NC_008596.1_prot_YP_890393.1_5971[locus_tag=MSMEG_6173][db_xref=GeneID:4532236][protein=morphologicaldifferentiation-associatedprotein][protein_id=YP_890393.1][location=6241372..6242253][gbkey=CDS]	lcl|NC_008596.1_prot_YP_890393.1_5971[locus_tag=MSMEG_6173][db_xref=GeneID:4532236][protein=morphologicaldifferentiation-associatedprotein][protein_id=YP_890393.1][location=6241372..6242253][gbkey=CDS]	1.04	6.49e-07	5.31e-06	TRUE
lcl|NC_008596.1_prot_YP_885080.1_657[locus_tag=MSMEG_0671][db_xref=GeneID:4533379][protein=S-(hydroxymethyl)glutathionedehydrogenase][protein_id=YP_885080.1][location=complement(753920..755068)][gbkey=CDS]	lcl|NC_008596.1_prot_YP_885080.1_657[locus_tag=MSMEG_0671][db_xref=GeneID:4533379][protein=S-(hydroxymethyl)glutathionedehydrogenase][protein_id=YP_885080.1][location=complement(753920..755068)][gbkey=CDS]	1.03	0.231	0.337	FALSE
lcl|NC_008596.1_prot_YP_887905.1_3483[locus_tag=MSMEG_3602][db_xref=GeneID:4533304][protein=ribosetransportATP-bindingproteinRbsA][protein_id=YP_887905.1][location=complement(3665350..3666888)][gbkey=CDS]	lcl|NC_008596.1_prot_YP_887905.1_3483[locus_tag=MSMEG_3602][db_xref=GeneID:4533304][protein=ribosetransportATP-bindingproteinRbsA][protein_id=YP_887905.1][location=complement(3665350..3666888)][gbkey=CDS]	1.03	4.6e-09	9.36e-08	TRUE
lcl|NC_008596.1_prot_YP_887453.1_3031[gene=trx][locus_tag=MSMEG_3138][db_xref=GeneID:4534156][protein=thioredoxin][protein_id=YP_887453.1][location=3211820..3212194][gbkey=CDS]	lcl|NC_008596.1_prot_YP_887453.1_3031[gene=trx][locus_tag=MSMEG_3138][db_xref=GeneID:4534156][protein=thioredoxin][protein_id=YP_887453.1][location=3211820..3212194][gbkey=CDS]	1.03	2.06e-06	1.4e-05	TRUE
lcl|NC_008596.1_prot_YP_887904.1_3482[locus_tag=MSMEG_3601][db_xref=GeneID:4530812][protein=ribose/xylose/arabinose/galactosideABC-typetransportsystems,permeases][protein_id=YP_887904.1][location=complement(3664319..3665353)][gbkey=CDS]	lcl|NC_008596.1_prot_YP_887904.1_3482[locus_tag=MSMEG_3601][db_xref=GeneID:4530812][protein=ribose/xylose/arabinose/galactosideABC-typetransportsystems,permeases][protein_id=YP_887904.1][location=complement(3664319..3665353)][gbkey=CDS]	1.03	3.89e-07	3.5e-06	TRUE
lcl|NC_008596.1_prot_YP_885104.1_681[locus_tag=MSMEG_0697][db_xref=GeneID:4533514][protein=integralmembraneprotein][protein_id=YP_885104.1][location=complement(785583..785996)][gbkey=CDS]	lcl|NC_008596.1_prot_YP_885104.1_681[locus_tag=MSMEG_0697][db_xref=GeneID:4533514][protein=integralmembraneprotein][protein_id=YP_885104.1][location=complement(785583..785996)][gbkey=CDS]	1.03	0.00113	0.00333	TRUE
lcl|NC_008596.1_prot_YP_884881.1_458[locus_tag=MSMEG_0469][db_xref=GeneID:4533072][protein=PadRfamilytranscriptionalregulator][protein_id=YP_884881.1][location=544595..545467][gbkey=CDS]	lcl|NC_008596.1_prot_YP_884881.1_458[locus_tag=MSMEG_0469][db_xref=GeneID:4533072][protein=PadRfamilytranscriptionalregulator][protein_id=YP_884881.1][location=544595..545467][gbkey=CDS]	1.03	0.202	0.302	FALSE
lcl|NC_008596.1_prot_YP_887161.1_2739[locus_tag=MSMEG_2841][db_xref=GeneID:4536664][protein=monooxygenase][protein_id=YP_887161.1][location=complement(2902133..2903578)][gbkey=CDS]	lcl|NC_008596.1_prot_YP_887161.1_2739[locus_tag=MSMEG_2841][db_xref=GeneID:4536664][protein=monooxygenase][protein_id=YP_887161.1][location=complement(2902133..2903578)][gbkey=CDS]	1.03	0.0428	0.0813	FALSE
lcl|NC_008596.1_prot_YP_886134.1_1711[locus_tag=MSMEG_1762][db_xref=GeneID:4534634][protein=piperideine-6-carboxylicaciddehydrogenase][protein_id=YP_886134.1][location=complement(1852964..1854547)][gbkey=CDS]	lcl|NC_008596.1_prot_YP_886134.1_1711[locus_tag=MSMEG_1762][db_xref=GeneID:4534634][protein=piperideine-6-carboxylicaciddehydrogenase][protein_id=YP_886134.1][location=complement(1852964..1854547)][gbkey=CDS]	1.03	1.05e-07	1.17e-06	TRUE
lcl|NC_008596.1_prot_YP_891018.1_6596[locus_tag=MSMEG_6813][db_xref=GeneID:4533894][protein=amidohydrolase][protein_id=YP_891018.1][location=complement(6863010..6863963)][gbkey=CDS]	lcl|NC_008596.1_prot_YP_891018.1_6596[locus_tag=MSMEG_6813][db_xref=GeneID:4533894][protein=amidohydrolase][protein_id=YP_891018.1][location=complement(6863010..6863963)][gbkey=CDS]	1.03	0.102	0.169	FALSE
lcl|NC_008596.1_prot_YP_884697.1_274[locus_tag=MSMEG_0282][db_xref=GeneID:4536846][protein=hypotheticalprotein][protein_id=YP_884697.1][location=314913..315233][gbkey=CDS]	lcl|NC_008596.1_prot_YP_884697.1_274[locus_tag=MSMEG_0282][db_xref=GeneID:4536846][protein=hypotheticalprotein][protein_id=YP_884697.1][location=314913..315233][gbkey=CDS]	1.02	0.000388	0.00129	TRUE
lcl|NC_008596.1_prot_YP_889803.1_5381[locus_tag=MSMEG_5568][db_xref=GeneID:4531376][protein=clavaldehydedehydrogenase][protein_id=YP_889803.1][location=5655119..5655880][gbkey=CDS]	lcl|NC_008596.1_prot_YP_889803.1_5381[locus_tag=MSMEG_5568][db_xref=GeneID:4531376][protein=clavaldehydedehydrogenase][protein_id=YP_889803.1][location=5655119..5655880][gbkey=CDS]	1.02	4.46e-05	0.000194	TRUE
lcl|NC_008596.1_prot_YP_888837.1_4415[locus_tag=MSMEG_4567][db_xref=GeneID:4531240][protein=hypotheticalprotein][protein_id=YP_888837.1][location=complement(4659585..4660424)][gbkey=CDS]	lcl|NC_008596.1_prot_YP_888837.1_4415[locus_tag=MSMEG_4567][db_xref=GeneID:4531240][protein=hypotheticalprotein][protein_id=YP_888837.1][location=complement(4659585..4660424)][gbkey=CDS]	1.02	1.59e-05	7.89e-05	TRUE
lcl|NC_008596.1_prot_YP_889563.1_5141[locus_tag=MSMEG_5316][db_xref=GeneID:4536999][protein=glutamineABCtransporterATP-bindingprotein][protein_id=YP_889563.1][location=complement(5406434..5407207)][gbkey=CDS]	lcl|NC_008596.1_prot_YP_889563.1_5141[locus_tag=MSMEG_5316][db_xref=GeneID:4536999][protein=glutamineABCtransporterATP-bindingprotein][protein_id=YP_889563.1][location=complement(5406434..5407207)][gbkey=CDS]	1.02	0.000104	0.000405	TRUE
lcl|NC_008596.1_prot_YP_886935.1_2513[locus_tag=MSMEG_2598][db_xref=GeneID:4537272][protein=3-oxoacyl-ACPreductase][protein_id=YP_886935.1][location=2681364..2682137][gbkey=CDS]	lcl|NC_008596.1_prot_YP_886935.1_2513[locus_tag=MSMEG_2598][db_xref=GeneID:4537272][protein=3-oxoacyl-ACPreductase][protein_id=YP_886935.1][location=2681364..2682137][gbkey=CDS]	1.02	1.54e-06	1.1e-05	TRUE
[truncated: 2,748 more rows]

## Sheet: Exp. phase - all proteins
Protein IDs	Gene	X3B17_E_vs_WT_E_log2 fold change	X3B17_E_vs_WT_E_p.adj	FDR (-log10(p.adj))
[truncated: 3,403 more rows]

[truncated: 6 more sheets: Exp. phase - all proteins KEGG, Exp. phase - sign. proteins, Stat. phase - LFQ summary, Stat. phase - all proteins, Stat. phase - all proteins KEGG, Stat. phase - sign. proteins]
